# Supplementary material for: Transcriptome and metabolome analyses reveal the key genes related to grain size of big grain mutant in Tartary Buckwheat (Fagopyrum tartaricum)
Source: Front Plant Sci. 2022 Dec 22;13:1079212. doi: 10.3389/fpls.2022.1079212 (PMC9815120; doi:10.3389/fpls.2022.1079212)
Supplement: Supplementary file 1 [file DataSheet_1.xlsx]

## Sheet: Table S1
Supplementary table 1 Statistical analysis of sequencing data.
Samples	Clean reads	Clean bases	GC Content	≥Q30%	Total Reads	Mapped Reads	Uniq Mapped Reads
bg1-10-1	28312886	8474147248	0.459	0.9261	56625772	52,841,312 (93.32%)	51,263,311 (90.53%)
bg1-10-2	22483670	6724521034	0.4586	0.9334	44967340	42,305,846 (94.08%)	41,100,475 (91.40%)
bg1-10-3	21095411	6309725308	0.4601	0.9325	42190822	39,464,093 (93.54%)	38,096,302 (90.30%)
bg1-15-1	25766389	7697105496	0.4813	0.9284	51532778	48,136,325 (93.41%)	44,459,934 (86.28%)
bg1-15-2	25891957	7749988200	0.46	0.9343	51783914	48,631,571 (93.91%)	47,163,923 (91.08%)
bg1-15-3	20892492	6242979542	0.4813	0.9342	41784984	39,130,743 (93.65%)	35,581,174 (85.15%)
WT-10-1	26507075	7926897360	0.4644	0.9316	53014150	49,486,798 (93.35%)	47,308,632 (89.24%)
WT-10-2	20716462	6197116640	0.4608	0.9355	41432924	38,897,820 (93.88%)	37,320,061 (90.07%)
WT-10-3	23569644	7048553652	0.4618	0.9325	47139288	44,289,057 (93.95%)	42,468,498 (90.09%)
WT-15-1	23047455	6890167138	0.4794	0.9285	46094910	42,822,362 (92.90%)	39,642,626 (86.00%)
WT-15-2	23166795	6919111758	0.4815	0.9344	46333590	43,619,570 (94.14%)	40,225,567 (86.82%)
WT-15-3	24360103	7282779024	0.4823	0.9362	48720206	45,775,600 (93.96%)	43,044,239 (88.35%)

## Sheet: Tabel S2
Supplementary table 2 DEGs of significantly up/down-regulated expression in 10 DPA and 15 DPA of bg1, simultaneously
Gene ID	bg1_10_fpkm	WT_10_fpkm	bg1_10 vs WT_10		bg1_15_fpkm	WT_15_fpkm	bg1_15 vs WT_15		NR_annotation
			log2FC	regulated			log2FC	regulated
Fagopyrum_tataricum_newGene_3038	13.8294	1.01009	3.28619	up	5.94237	0.556825	2.41173	up	--
FtPinG0001871000.01	118.053	18.7886	2.3522	up	39.4768	1.36526	2.25253	up	uclacyanin-2-like [Chenopodium quinoa]
FtPinG0008315000.01	135.924	26.9888	2.03973	up	50.1615	1.60023	2.70429	up	hypothetical protein DKX38_000385 [Salix brachista]
FtPinG0000987900.01	58.2922	14.7664	1.69279	up	9.36307	0.577407	2.77734	up	Aldehyde dehydrogenase family 3 member like [Actinidia chinensis var. chinensis]
FtPinG0001978800.01	26.5315	1.01767	4.16545	up	17.2381	0.583015	2.92124	up	endo-1,3;1,4-beta-D-glucanase-like [Hevea brasiliensis]
FtPinG0004548300.01	21.174	1.09026	3.66295	up	8.55213	0.244041	2.47856	up	PREDICTED: laccase-12 [Vitis vinifera]
FtPinG0005408100.01	160.287	60.9672	1.04776	up	20.2253	1.01795	2.16867	up	germin-like protein subfamily 2 member 4 [Spinacia oleracea]
FtPinG0005848900.01	20.1725	0	8.31424	up	9.89964	0	6.19355	up	--
FtPinG0009674400.01	205.177	36.6965	2.19507	up	106.874	12.7	2.50302	up	coatomer subunit epsilon-1 [Hevea brasiliensis]
FtPinG0001097800.01	2.90486	0.645446	1.84012	up	4.18372	0.288454	2.04971	up	hypothetical protein FH972_006934 [Carpinus fangiana]
FtPinG0003412800.01	4.62112	1.58582	1.22301	up	3.11741	0.307629	2.13074	up	PREDICTED: cytochrome P450 71A25-like [Beta vulgaris subsp. vulgaris]
FtPinG0002430900.01	52.756	5.591	2.47023	up	59.1399	0.512775	2.5868	up	--
FtPinG0000782000.01	4.69766	0.779959	2.23027	up	7.60367	0.32501	3.20605	up	putative receptor-like protein kinase At4g00960 [Hevea brasiliensis]
FtPinG0004482300.01	7.03119	2.3955	1.26549	up	6.06421	1.75576	1.35424	up	pentatricopeptide repeat-containing protein [Pyrus ussuriensis x Pyrus communis]
FtPinG0002915000.01	13.2637	0.115534	5.89719	up	8.55609	0.0967907	4.33482	up	uncharacterized protein LOC107428538 isoform X2 [Ziziphus jujuba]
FtPinG0001388600.01	33.0487	7.52301	1.84811	up	12.9471	0.407723	2.52663	up	putative LOV domain-containing protein [Atriplex prostrata]
Fagopyrum_tataricum_newGene_3010	4.2785	0.46104	2.6079	up	2.78192	0.304664	2.12157	up	CMP-sialic acid transporter 5 [Vitis vinifera]
Fagopyrum_tataricum_newGene_5416	18.5755	1.96177	3.04628	up	14.2395	2.27018	2.08544	up	hypothetical protein FNV43_RR23572 [Rhamnella rubrinervis]
FtPinG0001608400.01	15.1449	4.92237	1.29993	up	7.80772	2.35047	1.17518	up	E3 ubiquitin-protein ligase MBR2 [Sesamum indicum]
FtPinG0009903900.01	12.6136	4.20643	1.27941	up	8.33038	0.745854	1.9664	up	light-regulated protein [Spinacia oleracea]
FtPinG0001158300.01	26.4571	6.10416	1.77658	up	7.7772	0.946816	2.11398	up	PREDICTED: MLP-like protein 43 [Populus euphratica]
FtPinG0004808300.01	4.8314	0.988039	1.92156	up	5.52565	0.515603	1.9289	up	HIPL1 protein-like [Chenopodium quinoa]
FtPinG0001169400.01	2.77304	0.104897	4.2008	up	1.33812	0.268743	1.66807	up	putative disease resistance RPP13-like protein 1 isoform X2 [Spinacia oleracea]
FtPinG0009278200.01	290.333	78.6576	1.50638	up	98.8998	2.72173	2.66791	up	hypothetical protein BVRB_4g086270 isoform A [Beta vulgaris subsp. vulgaris]
Fagopyrum_tataricum_newGene_5735	2.22943	0.572601	1.56704	up	1.42736	0.290994	1.58727	up	--
FtPinG0003590100.01	41.6657	5.0593	2.74971	up	15.3302	1.27641	2.39856	up	probable trehalose-phosphate phosphatase J [Punica granatum]
FtPinG0002232700.01	104.285	9.39452	3.18343	up	49.9239	3.88063	2.58665	up	60S ribosomal protein L10a-like [Dendrobium catenatum]
Fagopyrum_tataricum_newGene_5593	1.48009	0.03904	4.26831	up	1.106	0.0742893	2.90196	up	PREDICTED: disease resistance protein RGA2-like [Beta vulgaris subsp. vulgaris]
FtPinG0004376200.01	28.561	10.9974	1.07362	up	19.9068	7.04612	1.07468	up	long chain acyl-CoA synthetase 7, peroxisomal-like [Spinacia oleracea]
FtPinG0002458000.01	114.954	19.5291	2.25391	up	25.7915	0.0329257	3.07629	up	protein STRICTOSIDINE SYNTHASE-LIKE 10-like [Spinacia oleracea]
FtPinG0001171000.01	224.457	26.0428	2.82281	up	97.2819	6.64916	2.39076	up	PREDICTED: 40S ribosomal protein S24-1 [Theobroma cacao]
Fagopyrum_tataricum_newGene_6020	4.78418	0.054087	5.19547	up	2.56015	0	4.45482	up	hypothetical protein F0562_023630 [Nyssa sinensis]
FtPinG0000781400.01	10.4443	0.584144	3.666	up	23.2851	0.221706	3.20761	up	Cysteine-rich receptor-like protein kinase 25 [Vitis vinifera]
FtPinG0004564100.01	45.6163	13.0908	1.52402	up	13.1788	0.165871	2.37631	up	3-ketoacyl-CoA synthase 20-like [Syzygium oleosum]
FtPinG0000425000.01	9.50055	2.69296	1.50832	up	5.77224	1.53868	1.40324	up	hypothetical protein CMV_017297 [Castanea mollissima]
FtPinG0004318800.01	8.80985	3.64755	1.00436	up	4.59789	1.47184	1.14225	up	hypothetical protein CMV_018124 [Castanea mollissima]
FtPinG0000886700.01	1.23462	0	4.70112	up	1.06597	0	3.9054	up	--
FtPinG0005523800.01	391.963	95.6119	1.74657	up	79.6467	7.5503	2.00381	up	MLP-like protein 43 [Chenopodium quinoa]
FtPinG0004755900.01	4.69511	0	6.29236	up	2.7947	0	4.9014	up	--
Fagopyrum_tataricum_newGene_3246	10.9302	0.332368	3.75315	up	7.5667	0.301311	3.29997	up	--
Fagopyrum_tataricum_newGene_2318	4.84263	0	7.70895	up	3.11874	0	6.37972	up	zinc finger BED domain-containing protein RICESLEEPER 2-like [Spinacia oleracea]
FtPinG0009270300.01	72.1226	9.23123	2.54875	up	18.4146	0.66765	3.46673	up	hypothetical protein F0562_021896 [Nyssa sinensis]
FtPinG0005015700.01	4.47362	0.16175	4.24051	up	2.40568	0.281798	1.99981	up	PREDICTED: serine/threonine-protein phosphatase 7 long form homolog [Beta vulgaris subsp. vulgaris]
FtPinG0005849100.01	19.7604	0	7.92382	up	9.92968	0	5.83751	up	--
FtPinG0006866000.01	27.5868	1.18582	4.14699	up	21.7211	3.29449	2.23939	up	cinnamoyl-CoA reductase 1-like protein [Cinnamomum micranthum f. kanehirae]
FtPinG0008734500.01	159.248	38.2574	1.77039	up	46.4649	1.1116	2.79131	up	alcohol dehydrogenase-like 1 [Vitis riparia]
FtPinG0001437900.01	18.1052	0.0804997	4.35737	up	11.5006	0.0285983	4.42132	up	--
FtPinG0004756100.01	21.1816	1.6492	3.26217	up	4.05014	0.71138	1.6394	up	BAG family molecular chaperone regulator 2-like [Abrus precatorius]
FtPinG0001350900.01	2726.09	916.758	1.29396	up	1057.46	49.2291	2.34627	up	non-specific lipid-transfer protein type 2 [Tamarix hispida]
FtPinG0000420200.01	26.6956	5.18916	2.03329	up	11.7116	1.24398	2.05354	up	SKP1-like protein 1A [Pistacia vera]
FtPinG0001161300.01	6.92606	0.130823	4.14332	up	6.26469	0.556467	2.0283	up	--
FtPinG0007814900.01	6.38067	0.984703	2.36028	up	4.64482	0.470675	2.19837	up	UDP-glucose glucosyltransferase [Rheum palmatum]
FtPinG0009330200.01	11.5682	1.46839	2.65067	up	7.65614	0.576666	2.25637	up	hypothetical protein C1H46_037828 [Malus baccata]
FtPinG0006474800.01	397.029	90.0573	1.75188	up	69.4326	0.790331	2.93966	up	--
FtPinG0004754200.01	8.92978	0	7.33077	up	5.59374	0.00708933	5.56941	up	--
FtPinG0001194000.01	94.9382	10.8229	2.65107	up	19.5479	0.145294	2.67635	up	FAS1 domain containing protein [Trema orientale]
Fagopyrum_tataricum_newGene_6482	2.18518	0.862023	1.08209	up	1.61677	0.349179	2.05125	up	--
FtPinG0003802500.01	17.8597	6.7774	1.10694	up	12.6672	4.65838	1.04077	up	ENHANCED DISEASE RESISTANCE 2 [Spatholobus suberectus]
FtPinG0003379400.01	7.21007	0	6.60032	up	5.4992	0	4.59796	up	hypothetical protein B456_010G159600 [Gossypium raimondii]
FtPinG0009366300.01	44.1703	16.0388	1.18732	up	15.8699	1.57318	1.97228	up	PREDICTED: glutamine synthetase leaf isozyme, chloroplastic [Nelumbo nucifera]
Fagopyrum_tataricum_newGene_6386	2.19591	0	5.58424	up	1.79921	0	4.70548	up	--
Fagopyrum_tataricum_newGene_3086	1.39173	0.0161763	3.91205	up	1.27247	0	3.45787	up	--
FtPinG0008871500.01	13.9894	4.38951	1.37196	up	9.23227	0.790392	2.3989	up	hypothetical protein CKAN_00594300 [Cinnamomum micranthum f. kanehirae]
FtPinG0001549100.01	181.279	26.9562	2.4517	up	16.7812	0.0532577	2.6056	up	phosphomethylethanolamine N-methyltransferase-like isoform X1 [Cynara cardunculus var. scolymus]
FtPinG0005707800.01	27.1252	9.79612	1.18383	up	13.4133	1.54009	2.24713	up	translation elongation factor [Polygonum cuspidatum]
FtPinG0000971300.01	12.9824	1.04158	3.26491	up	7.04823	0.656215	1.99596	up	tubulin beta-2 chain [Aegilops tauschii subsp. tauschii]
FtPinG0002168100.01	123.52	20.1538	2.20751	up	39.5458	6.87388	1.65839	up	--
FtPinG0003339000.01	33.2816	10.5179	1.37368	up	13.8019	0.933835	2.19364	up	--
FtPinG0003081000.01	25.3896	9.98623	1.06215	up	9.0997	0.453771	2.14308	up	protein NRT1/ PTR FAMILY 3.1-like [Chenopodium quinoa]
FtPinG0005431900.01	1.20556	0	4.65325	up	1.13849	0	4.0531	up	hypothetical protein FNV43_RR03477 [Rhamnella rubrinervis]
FtPinG0006222600.01	16.4987	2.81976	2.24892	up	8.64384	2.26391	1.38521	up	SPX domain-containing membrane protein At4g22990-like [Momordica charantia]
FtPinG0007898400.01	5.39712	1.30731	1.72673	up	5.65177	1.12666	1.84941	up	protein HAPLESS 2 [Sesamum indicum]
FtPinG0006528900.01	22.2931	7.99986	1.20042	up	9.50659	1.28209	1.84765	up	Fructose-1,6-bisphosphatase, active site-containing protein [Cynara cardunculus var. scolymus]
FtPinG0009599900.01	1.87126	0	5.845	up	1.27808	0	4.20642	up	--
FtPinG0009312900.01	147.294	21.7591	1.95856	up	74.9555	1.89314	2.21699	up	kirola-like isoform X3 [Sesamum indicum]
FtPinG0001329000.01	227.641	14.5938	3.62715	up	151.758	6.36323	3.99682	up	hypothetical protein CMV_005481 [Castanea mollissima]
FtPinG0004425600.01	72.183	16.824	1.80822	up	14.8615	2.06747	1.82212	up	LOL1 [Fagopyrum tataricum]
FtPinG0006702400.01	4.98765	0	5.81551	up	3.50776	0	4.72887	up	--
Fagopyrum_tataricum_newGene_2622	1.90644	0	5.33226	up	2.59499	0	5.22217	up	--
FtPinG0004833600.01	657.862	137.561	1.95897	up	116.356	5.51883	2.94801	up	PREDICTED: non-specific lipid-transfer protein [Beta vulgaris subsp. vulgaris]
FtPinG0000806500.01	63.1624	22.0774	1.24497	up	14.2075	2.09495	1.74536	up	endoglucanase 2-like [Chenopodium quinoa]
FtPinG0002695200.01	28.5043	4.71473	2.01772	up	6.70938	0.17196	2.48842	up	PREDICTED: UDP-glucuronate:xylan alpha-glucuronosyltransferase 1 isoform X1 [Beta vulgaris subsp. vulgaris]
FtPinG0002291100.01	6.93345	0.718193	2.83764	up	5.81973	1.40753	1.44256	up	PREDICTED: uncharacterized protein LOC104900698 [Beta vulgaris subsp. vulgaris]
FtPinG0006266500.01	24.3827	5.03995	1.97582	up	22.0764	6.58108	1.32582	up	meiotic recombination protein SPO11-2 isoform X2 [Abrus precatorius]
Fagopyrum_tataricum_newGene_6273	5.51335	0	8.77079	up	4.92363	0	7.48653	up	--
FtPinG0007049900.01	119.318	37.3569	1.4012	up	25.5827	1.77296	2.11929	up	PREDICTED: cytochrome P450 77A2 [Vitis vinifera]
FtPinG0007266200.01	4.46652	0	5.94742	up	2.88732	0	4.71578	up	--
FtPinG0006424400.01	1166.25	213.467	2.00365	up	839.622	10.1964	3.22082	up	--
FtPinG0004674500.01	8.87868	0.0909497	5.6461	up	5.2825	0	5.44672	up	--
FtPinG0009173200.01	8.89311	3.30987	1.13963	up	3.03173	0.237688	2.32242	up	--
Fagopyrum_tataricum_newGene_1842	3.67435	0	6.64506	up	2.02403	0	5.29721	up	--
FtPinG0004777700.01	2.06031	0.265142	2.46078	up	1.3472	0.256919	1.75767	up	PREDICTED: protein NUCLEAR FUSION DEFECTIVE 4-like [Nicotiana tabacum]
Fagopyrum_tataricum_newGene_4121	7.07584	0.434859	3.92478	up	3.84456	0.712816	1.87099	up	--
FtPinG0005329900.01	0.049695	2.21447	-4.87138	down	0.823374	3.40734	-2.08284	down	probable LRR receptor-like serine/threonine-protein kinase At1g06840 isoform X2 [Cajanus cajan]
FtPinG0009592200.01	0.57498	1.39165	-1.40896	down	0.653705	2.27665	-2.04083	down	unnamed protein product [Microthlaspi erraticum]
FtPinG0006419600.01	2.39003	4.946	-1.27464	down	4.7032	12.7017	-1.49554	down	F-box protein At5g67140-like [Chenopodium quinoa]
Fagopyrum_tataricum_newGene_5356	0.003862	0.98534	-6.03559	down	0.00689833	0.456604	-3.09036	down	--
FtPinG0007523500.01	0.023847	6.18571	-6.88698	down	0.040769	2.96724	-5.05912	down	--
FtPinG0009509700.01	1.81775	4.36861	-1.4902	down	3.76513	7.81802	-1.40228	down	hypothetical protein C1H46_014531 [Malus baccata]
FtPinG0008072600.01	1.06464	11.9415	-3.58835	down	0.815051	5.87561	-2.91546	down	unnamed protein product [Coffea canephora]
Fagopyrum_tataricum_newGene_5098	0.0252947	6.48815	-6.10101	down	0.0106177	2.83257	-4.95861	down	--
Fagopyrum_tataricum_newGene_4527	9.66616	21.345	-1.39972	down	6.30219	11.061	-1.22004	down	--
FtPinG0004940100.01	3.3691	6.70671	-1.25018	down	2.7357	4.4298	-1.04166	down	hypothetical protein GOBAR_DD11533 [Gossypium barbadense]
FtPinG0009579400.01	0.451691	1.36665	-1.50715	down	0.776524	2.79563	-1.66579	down	11-beta-hydroxysteroid dehydrogenase 1B-like [Durio zibethinus]
FtPinG0000684800.01	3.73732	34.7384	-3.36528	down	31.3974	287.764	-2.34607	down	protein LURP-one-related 6 [Ricinus communis]
FtPinG0007734500.01	0.513581	1.48464	-1.73396	down	0.421104	1.37513	-1.84966	down	PREDICTED: callose synthase 5 [Beta vulgaris subsp. vulgaris]
Fagopyrum_tataricum_newGene_2562	0.0111313	3.40757	-2.03412	down	0.020773	1.47602	-5.28792	down	uncharacterized protein LOC110673497 [Hevea brasiliensis]
FtPinG0001144900.01	0.482917	3.43675	-2.94485	down	4.5233	10.1779	-1.42846	down	UGT75R3 [Fagopyrum tataricum]
FtPinG0003729800.01	2.02755	7.90411	-2.06414	down	1.73587	5.17158	-1.73337	down	--
FtPinG0004702600.01	1.04623	6.86201	-2.81026	down	0.821927	3.05208	-1.88119	down	hypothetical protein F0562_006499 [Nyssa sinensis]
Fagopyrum_tataricum_newGene_6377	0.987583	1.9762	-1.1898	down	0.89289	1.68629	-1.28749	down	--
FtPinG0003982800.01	2.4937	6.11151	-1.50662	down	1.40684	3.99649	-1.75081	down	--
FtPinG0006311400.01	28.6636	96.8594	-2.01652	down	26.9498	48.0994	-1.08535	down	hypothetical protein F0562_029405 [Nyssa sinensis]
FtPinG0004482600.01	11.6717	23.8781	-1.29624	down	6.9238	11.4811	-1.10469	down	AUGMIN subunit 3-like isoform X2 [Camellia sinensis]
FtPinG0005277600.01	1.25332	2.73523	-1.33497	down	0.491093	2.56559	-2.09949	down	uncharacterized protein LOC18994650 [Eutrema salsugineum]
FtPinG0007633500.01	1.08357	4.51447	-2.2444	down	2.76278	19.7026	-2.11292	down	PREDICTED: probable amino acid permease 7 isoform X1 [Vitis vinifera]
FtPinG0007864200.01	0	3.17041	-5.21392	down	0	3.26357	-4.94853	down	--
FtPinG0005807200.01	0.561026	1.84719	-1.81079	down	1.71168	4.90715	-1.53116	down	--
FtPinG0005926500.01	0.0222833	10.5758	-7.75451	down	0.0405857	4.95938	-3.01388	down	PREDICTED: receptor-like protein kinase FERONIA isoform X1 [Beta vulgaris subsp. vulgaris]
Fagopyrum_tataricum_newGene_4677	1.25767	4.20532	-1.86423	down	0.62238	2.06347	-1.8197	down	--
FtPinG0007864400.01	0	19.8086	-7.87164	down	0.0221697	12.3674	-6.56953	down	--
FtPinG0009500300.01	0.776929	8.65029	-3.49685	down	2.97142	5.49603	-1.27732	down	--
FtPinG0009314000.01	0.448726	11.1091	-4.70593	down	0.49413	4.63296	-2.29307	down	PREDICTED: receptor-like protein kinase FERONIA [Nicotiana tabacum]
FtPinG0005061500.01	6.63394	19.842	-1.79857	down	4.82847	15.8265	-1.73387	down	--
FtPinG0009176700.01	0.676361	1.4125	-1.23378	down	0.965049	2.91118	-1.72577	down	PREDICTED: uncharacterized protein LOC104903902 [Beta vulgaris subsp. vulgaris]
FtPinG0009343900.01	0.958977	2.06616	-1.26928	down	2.31392	9.04682	-1.95852	down	PREDICTED: uncharacterized protein At1g66480 [Beta vulgaris subsp. vulgaris]
FtPinG0009658800.01	0.012084	2.24119	-5.33849	down	0.05546	2.44597	-3.72469	down	uncharacterized protein LOC112419363 [Medicago truncatula]
Fagopyrum_tataricum_newGene_334	0	3.16188	-6.13246	down	0.0267953	4.3159	-4.91181	down	PREDICTED: ferritin-3, chloroplastic [Beta vulgaris subsp. vulgaris]
FtPinG0004155300.01	5.093	8.96767	-1.05908	down	3.63979	5.9919	-1.07631	down	WRKY transcription factor [Fagopyrum tataricum]
Fagopyrum_tataricum_newGene_3109	0.0309207	7.55487	-2.14008	down	0	2.2188	-6.34061	down	--
FtPinG0004905000.01	12.0205	25.4689	-1.32819	down	4.68239	18.9366	-2.08493	down	hypothetical protein BVRB_5g122120 [Beta vulgaris subsp. vulgaris]
FtPinG0004389600.01	6.5364	13.2907	-1.25711	down	3.53562	11.2949	-1.98595	down	10 kDa chaperonin, mitochondrial [Cajanus cajan]
FtPinG0008165500.01	0.987791	2.62032	-1.61156	down	0.816547	2.34759	-1.61212	down	probable glycosyltransferase At5g11130 [Populus trichocarpa]
FtPinG0009003300.01	0.057164	2.55823	-4.14634	down	0.258924	2.76157	-2.97858	down	--
FtPinG0001552600.01	0.0530337	3.06339	-4.72278	down	0.665778	3.31918	-2.07689	down	dihydroceramide fatty acyl 2-hydroxylase FAH1-like [Durio zibethinus]
Fagopyrum_tataricum_newGene_3033	0	6.13126	-7.07172	down	0	2.33428	-5.37956	down	--
Fagopyrum_tataricum_newGene_1637	0	3.53593	-7.96966	down	0.0113147	8.85173	-6.44838	down	--
FtPinG0009247000.01	3.08458	7.96227	-1.60806	down	2.7648	6.21232	-1.46237	down	E3 ubiquitin-protein ligase ATL4 [Ziziphus jujuba]
FtPinG0008959100.01	1.58719	28.4851	-4.31284	down	3.50924	20.3334	-2.36836	down	germin-like protein subfamily 1 member 16 [Ipomoea triloba]
FtPinG0005331500.01	0.0571763	4.87866	-5.18569	down	1.73072	8.93294	-2.29391	down	LRR receptor-like serine/threonine-protein kinase [Actinidia chinensis var. chinensis]
FtPinG0005442700.01	1.59603	6.91497	-2.25692	down	3.30848	17.7052	-2.39717	down	uncharacterized protein LOC115707268 [Cannabis sativa]
FtPinG0000887400.01	0.897507	19.3971	-4.51701	down	1.62331	7.64205	-2.2644	down	protein SRG1-like [Chenopodium quinoa]
FtPinG0005331300.01	0.027709	2.84139	-5.07226	down	1.64566	6.21944	-1.90183	down	probable LRR receptor-like serine/threonine-protein kinase At1g06840 isoform X1 [Chenopodium quinoa]
FtPinG0005227900.01	1.98339	10.5775	-2.56597	down	1.65318	5.21232	-2.03305	down	hypothetical protein FH972_006706 [Carpinus fangiana]
Fagopyrum_tataricum_newGene_4026	0.400251	4.21726	-3.38394	down	0.573369	2.07676	-1.86042	down	hypothetical protein TSUD_404130 [Trifolium subterraneum]
FtPinG0002120100.01	2.59194	16.5248	-2.91373	down	1.52404	6.43	-2.38526	down	Cysteine-rich receptor-like protein kinase 25 [Morella rubra]
FtPinG0001165400.01	2.19494	5.79405	-1.60676	down	1.43744	3.54187	-1.58483	down	disease resistance protein RGA2-like [Coffea arabica]
FtPinG0007749400.01	5.27202	72.2595	-3.96228	down	1.98586	13.0544	-2.48709	down	--
Fagopyrum_tataricum_newGene_6260	1.83054	8.80911	-2.06604	down	1.22807	2.73292	-1.3511	down	--
Fagopyrum_tataricum_newGene_1029	0.308591	1.39732	-2.2364	down	0.281552	1.53064	-2.6766	down	--
FtPinG0005075700.01	0.346675	15.0128	-5.37314	down	0.456857	12.4379	-4.73191	down	--
FtPinG0004641000.01	1.68875	3.72617	-1.37877	down	1.67579	3.09393	-1.23243	down	protein TRANSPORT INHIBITOR RESPONSE 1-like [Spinacia oleracea]
FtPinG0001706400.01	6.79912	18.9541	-1.73062	down	4.75808	8.59759	-1.25356	down	GDSL esterase/lipase At1g28650-like [Chenopodium quinoa]
FtPinG0003611100.01	5.08115	9.99221	-1.21614	down	2.85891	9.3672	-1.5921	down	hypothetical protein F0562_025592 [Nyssa sinensis]
FtPinG0006202000.01	0	7.55602	-7.00123	down	0.186325	4.65409	-4.31729	down	--
FtPinG0005848800.01	3.16528	47.936	-4.05003	down	15.5505	57.7998	-1.70535	down	--
Fagopyrum_tataricum_newGene_4385	1.21968	2.71737	-1.17195	down	0.552247	1.5553	-1.71527	down	PREDICTED: putative ABC transporter C family member 15 [Nelumbo nucifera]
Fagopyrum_tataricum_newGene_977	0.578236	7.95798	-3.92485	down	1.06462	5.2418	-1.9914	down	--
Fagopyrum_tataricum_newGene_1728	0.022752	1.56705	-4.70879	down	0.0448317	2.56274	-3.5023	down	--
Fagopyrum_tataricum_newGene_3032	0.0294017	6.84472	-7.17691	down	0.039822	3.56958	-2.2718	down	--
FtPinG0006498900.01	0.0959507	9.98196	-5.27824	down	0.172859	4.21778	-2.66765	down	--
Fagopyrum_tataricum_newGene_1395	2.35475	9.37012	-1.98901	down	1.67688	6.22868	-2.12965	down	uncharacterized protein LOC110712732 [Chenopodium quinoa]
FtPinG0003298500.01	3.23963	27.3232	-3.27589	down	3.80544	11.3147	-1.67417	down	UDP-glucose glucosyltransferase [Rheum palmatum]
FtPinG0000068200.01	4.86752	9.86401	-1.21389	down	3.52947	8.33562	-1.48058	down	DNA-binding protein EMBP-1 isoform X3 [Vitis riparia]
Fagopyrum_tataricum_newGene_2177	0.539291	1.81984	-1.76001	down	0.812847	2.61561	-1.80803	down	--
Fagopyrum_tataricum_newGene_2886	0.0152923	2.75907	-5.90859	down	0.007493	2.07558	-5.40757	down	--
Fagopyrum_tataricum_newGene_5851	1.35005	2.77937	-1.25334	down	0.881012	2.21131	-1.54297	down	PREDICTED: uncharacterized protein LOC109157229 [Ipomoea nil]
Fagopyrum_tataricum_newGene_877	0.36309	2.17765	-2.69357	down	0.374026	1.52666	-2.07625	down	PREDICTED: uncharacterized protein LOC101302366 [Fragaria vesca subsp. vesca]
FtPinG0001928000.01	0.196871	6.11226	-4.94802	down	0.326461	3.22666	-2.26372	down	uncharacterized protein LOC105059301 [Elaeis guineensis]
Fagopyrum_tataricum_newGene_3982	0.057288	7.11209	-6.35109	down	0.00364367	4.89434	-7.37028	down	--
FtPinG0001532000.01	0	0.967763	-4.93155	down	0.0406137	1.33532	-3.82421	down	--
FtPinG0007159800.01	0.601295	1.18642	-1.13896	down	0.713302	1.71851	-1.47283	down	vacuolar cation/proton exchanger 3-like isoform X1 [Spinacia oleracea]
FtPinG0004378100.01	2.81222	6.79781	-1.42913	down	4.3518	17.3487	-1.77051	down	hypothetical protein EZV62_024417 [Acer yangbiense]
FtPinG0007553600.01	0.365643	2.23655	-2.75396	down	0.25015	1.00189	-2.15498	down	PREDICTED: disease resistance RPP13-like protein 4 [Eucalyptus grandis]
FtPinG0001009500.01	0.249929	21.4618	-5.34653	down	0.426704	7.72318	-2.82543	down	Transcription repressor like [Actinidia chinensis var. chinensis]
Fagopyrum_tataricum_newGene_5480	0	4.26755	-6.55027	down	0	3.30947	-5.67971	down	--
FtPinG0005755500.01	5.92266	11.6856	-1.23416	down	6.27218	11.0909	-1.18264	down	NDR1/HIN1-like protein 1 [Spinacia oleracea]
FtPinG0008958600.01	0.288223	0.981371	-1.87198	down	0.607465	2.69174	-1.84749	down	ATP-dependent RNA helicase DHX8 [Hibiscus syriacus]

## Sheet: Table S3
Supplementary table 3 Identification of DEGs involved in signaling pathways of grain size.
	Gene ID	bg1_10_fpkm	WT_10_fpkm	bg1_10 vs WT_10		bg1_15_fpkm	WT_15_fpkm	bg1_15 vs WT_15		NR_annotation
				log2FC	regulated			log2FC	regulated
IKU	FtPinG0006482000.01	0.06	4.79	-2.81	down	3.35	3.11	--	--	--
	FtPinG0001284900.01	5.26	1.53	1.41	up	1.87	1.53	--	--	VQ motif-containing protein 4 [Vigna radiata var. radiata]
MAPK	FtPinG0003911400.01	2.96	10.9	-2.1	down	11.89	20.6	--	--	MAPK kinase substrate protein [Tamarix hispida]
Ubiquitin	FtPinG0007615200.01	10.3	17.28	-1.01	down	18.05	31.1	--	--	E3 ubiquitin-protein ligase AIRP2 isoform X1 [Vitis riparia]
	FtPinG0001653800.01	42.78	81.95	-1.22	down	76.73	116.99	--	--	probable E3 ubiquitin-protein ligase ZFP1 [Chenopodium quinoa]
	FtPinG0001310700.01	29.35	68.32	-1.48	down	66.26	88.29	--	--	PREDICTED: probable E3 ubiquitin-protein ligase HERC4 [Beta vulgaris subsp. vulgaris]
	FtPinG0009247000.01	3.08	7.96	-1.61	down	2.76	6.21	-1.46	down	E3 ubiquitin-protein ligase ATL4 [Ziziphus jujuba]
	FtPinG0001016900.01	1.09	4.63	-1.95	down	9.1	11.58	--	--	PREDICTED: ubiquitin-conjugating enzyme E2 5 [Beta vulgaris subsp. vulgaris]
	FtPinG0006592700.01	10.37	24.29	-1.47	down	9.15	13.32	--	--	Ubiquitin like [Actinidia chinensis var. chinensis]
	FtPinG0001992100.01	0.99	7.32	-2.82	down	12.59	3.26	--	--	PREDICTED: E3 ubiquitin-protein ligase EL5-like [Erythranthe guttata]
	FtPinG0001426700.01	8.38	2.96	1.21	up	1.96	0.53	--	--	E3 ubiquitin-protein ligase RMA1H1 [Citrus sinensis]
	FtPinG0002394700.01	1.51	0.12	2.99	up	0.29	0	--	--	E3 ubiquitin-protein ligase APD2-like isoform X1 [Rhodamnia argentea]
	FtPinG0001608400.01	15.14	4.92	1.3	up	7.81	2.35	1.18	up	E3 ubiquitin-protein ligase MBR2 [Sesamum indicum]
	FtPinG0003115100.01	64.02	25.76	1.04	up	14.19	10.98	--	--	E3 ubiquitin-protein ligase RHA2A [Manihot esculenta]
	FtPinG0000576400.01	21.79	8.76	1.03	up	10.35	7.4	--	--	transmembrane E3 ubiquitin-protein ligase FLY2 [Vitis riparia]
	FtPinG0000932600.01	4.52	1.38	1.34	up	1.16	0.5	--	--	E3 ubiquitin-protein ligase RING1 [Morella rubra]
	FtPinG0006575400.01	19.18	5.69	1.44	up	2.97	0.61	--	--	PREDICTED: probable E3 ubiquitin-protein ligase RHA4A [Eucalyptus grandis]
	FtPinG0001641400.01	0.43	0.11	1.41	up	0.33	0.2	--	--	PREDICTED: E3 ubiquitin-protein ligase HERC2 [Prunus mume]
	FtPinG0000386300.01	2.53	0.56	1.66	up	0.37	0.2	--	--	probable E3 ubiquitin-protein ligase RHA4A [Syzygium oleosum]
	FtPinG0000408000.01	13.97	5.29	1.11	up	3.9	1.97	--	--	E3 ubiquitin-protein like [Actinidia chinensis var. chinensis]
	FtPinG0003343700.01	1.55	0.35	1.75	up	1.01	0.54	--	--	PREDICTED: probable ubiquitin-conjugating enzyme E2 24 isoform X2 [Beta vulgaris subsp. vulgaris]
	FtPinG0005065700.01	2.24	0.53	1.61	up	1.35	0.29	--	--	E3 ubiquitin-protein ligase UPL4 isoform X2 [Pistacia vera]
	FtPinG0008365700.01	79.75	60.39	--	--	28.82	1.21	2.37	up	PREDICTED: ubiquitin-conjugating enzyme E2 20 [Beta vulgaris subsp. vulgaris]
	FtPinG0009121600.01	4.18	1.44	--	--	3.68	0.4	2.03	up	putative E3 ubiquitin ligase [Handroanthus impetiginosus]
Auxin	FtPinG0003026200.01	3.86	6.63	-1.04	down	4.15	4.92	--	--	probable GABA transporter 2 [Populus trichocarpa]
	FtPinG0003888700.01	18.96	5.38	1.52	up	4.69	2.43	--	--	auxin transporter-like protein 2 [Cicer arietinum]
	FtPinG0006908400.01	15.53	1.93	2.7	up	10	4.03	--	--	hypothetical protein CMV_008526 [Castanea mollissima]
	FtPinG0004641000.01	1.69	3.73	-1.38	down	1.68	3.09	-1.23	down	protein TRANSPORT INHIBITOR RESPONSE 1-like [Spinacia oleracea]
	FtPinG0004641600.01	25.55	6.02	1.79	up	8.89	0.94	--	--	protein TRANSPORT INHIBITOR RESPONSE 1-like [Malus domestica]
	FtPinG0004642000.01	1	0.29	1.35	up	0.81	0.15	--	--	protein TRANSPORT INHIBITOR RESPONSE 1-like [Chenopodium quinoa]
	FtPinG0001577700.01	1.51	5.69	-2.1	down	5.42	10.54	--	--	auxin-responsive protein IAA30-like [Pistacia vera]
	FtPinG0007012600.01	5.6	2.03	1.12	up	1.86	0.06	--	--	auxin-induced protein 22B-like [Herrania umbratica]
	FtPinG0007414500.01	1.13	3.04	-1.58	down	2.8	3.13	--	--	auxin-responsive protein IAA14-like [Manihot esculenta]
	FtPinG0007772600.01	46.49	11.06	1.79	up	11.48	5.37	--	--	protein IQ-DOMAIN 14 [Populus trichocarpa]
	FtPinG0001942600.01	5.71	1.44	1.63	up	2.39	0.5	--	--	hypothetical protein CCACVL1_17576 [Corchorus capsularis]
	FtPinG0002499600.01	13.21	3.86	1.49	up	2.99	0.7	--	--	PREDICTED: auxin response factor 6 isoform X1 [Theobroma cacao]
	FtPinG0001577700.01	1.51	5.69	-2.1	down	5.42	10.54	--	--	auxin-responsive protein IAA30-like [Pistacia vera]
	FtPinG0007012600.01	5.6	2.03	1.12	up	1.86	0.06	--	--	auxin-induced protein 22B-like [Herrania umbratica]
	FtPinG0007414500.01	1.13	3.04	-1.58	down	2.8	3.13	--	--	auxin-responsive protein IAA14-like [Manihot esculenta]
	FtPinG0007772600.01	46.49	11.06	1.79	up	11.48	5.37	--	--	protein IQ-DOMAIN 14 [Populus trichocarpa]
	FtPinG0003743200.01	1.75	5.61	-1.89	down	7.59	25.24	--	--	indole-3-acetic acid-amido synthetase GH3.6 [Manihot esculenta]
	FtPinG0001397900.01	13.82	4.44	1.32	up	2.12	0.04	--	--	Auxin-responsive protein saur50 [Thalictrum thalictroides]
	FtPinG0007017300.01	6.01	1.3	1.78	up	0.69	0	--	--	hypothetical protein CQW23_18330 [Capsicum baccatum]
	FtPinG0007968100.01	5.05	1.12	1.69	up	0.79	0	--	--	small auxin up regulated protein [Boehmeria nivea]
	FtPinG0008613300.01	6.08	0.33	3.28	up	0.91	0.19	--	--	hypothetical protein FNV43_RR15555 [Rhamnella rubrinervis]
	FtPinG0009165100.01	3.1	0.54	1.9	up	0.31	0	--	--	PREDICTED: indole-3-acetic acid-induced protein ARG7-like [Populus euphratica]
	FtPinG0009169300.01	2.84	0.34	2.27	up	0.3	0	--	--	unnamed protein product, partial [Vitis vinifera]
	FtPinG0009169600.01	5.54	0.92	2.11	up	0.7	0.02	--	--	Auxin-responsive protein SAUR65 [Vitis vinifera]
	FtPinG0002363800.01	18.84	44.74	-1.49	down	35.88	48.08	--	--	hypothetical protein C4D60_Mb02t05260 [Musa balbisiana]
	FtPinG0002808700.01	11.61	22.16	-1.16	down	14.8	16.92	--	--	hypothetical protein F511_05927 [Dorcoceras hygrometricum]
	FtPinG0003215600.01	0.94	3.18	-1.77	down	2.41	2.85	--	--	Auxin-responsive protein [Actinidia chinensis var. chinensis]
	FtPinG0004378100.01	2.81	6.8	-1.43	down	4.35	17.35	-1.77	down	hypothetical protein EZV62_024417 [Acer yangbiense]
	FtPinG0005727300.01	6.43	9.59	--	--	8.32	19.84	-1.38	down	hypothetical protein F0562_009861 [Nyssa sinensis]
Brs	FtPinG0000077600.01	9.42	2.72	1.51	up	3.11	0.81	--	--	probable LRR receptor-like serine/threonine-protein kinase At1g34110 [Chenopodium quinoa]
	FtPinG0001016500.01	1.82	0.54	1.37	up	0.85	0.5	--	--	PREDICTED: putative serine/threonine-protein kinase [Vitis vinifera]
	FtPinG0006857200.01	0.89	0.22	1.56	up	1.09	0.01	--	--	G-type lectin S-receptor-like serine/threonine-protein kinase LECRK2 [Herrania umbratica]
	FtPinG0003532000.01	54.25	21.45	1.06	up	13.8	3.35	--	--	probable inactive receptor kinase RLK902 [Camellia sinensis]
	FtPinG0005035600.01	3.46	0.71	1.86	up	0.11	0	--	--	PREDICTED: squamosa promoter-binding-like protein 8 [Daucus carota subsp. sativus]
	FtPinG0006337300.01	27.29	9.7	1.2	up	9.11	1.99	--	--	IST1 [Fagopyrum tataricum]
	Fagopyrum_tataricum_newGene_2304	2.28	0.69	1.36	up	1.03	0.08	--	--	probable membrane-associated kinase regulator 1 [Lactuca sativa]
	FtPinG0003198200.01	3.42	5.96	-1.04	down	3.36	4.63	--	--	BRI1 kinase inhibitor 1-like [Juglans regia]
	FtPinG0005740300.01	3.64	1.14	1.36	up	1.24	0.54	--	--	serine/threonine-protein kinase SRK2A-like [Momordica charantia]
	FtPinG0007705000.01	36.14	14.36	1.05	up	8.53	1.35	--	--	PREDICTED: serine/threonine-protein kinase SAPK3 [Beta vulgaris subsp. vulgaris]
	FtPinG0009601400.01	4.6	11.17	-1.53	down	10.15	13.6	--	--	SnRK2.3 [Fagopyrum tataricum]
	FtPinG0002999600.01	45.19	37.26	--	--	17.45	0.93	2.2	up	hypothetical protein GOBAR_AA12326 [Gossypium barbadense]
CTK	FtPinG0001620400.01	6.34	1.18	2.01	up	0.8	0	--	--	hypothetical protein EZV62_010303 [Acer yangbiense]
	FtPinG0006754600.01	16.66	5.38	1.32	up	8.14	1.97	--	--	hypothetical protein F0562_023073 [Nyssa sinensis]
	FtPinG0006979900.01	3.12	0.11	3.24	up	0.41	0	--	--	histidine-containing phosphotransfer protein 4-like isoform X2 [Chenopodium quinoa]
	FtPinG0000828300.01	2.23	0.17	2.75	up	0.2	0	--	--	Two-component response regulator [Thalictrum thalictroides]
	FtPinG0000828900.01	16.57	4.32	1.57	up	3.2	1.08	--	--	response regulator 12 [Artemisia annua]
	FtPinG0003306900.01	16.35	5.66	1.25	up	7.79	4.23	--	--	PREDICTED: transcription activator GLK1 [Solanum tuberosum]
	FtPinG0005918800.01	4.52	0.91	1.98	up	2.43	1.72	--	--	transcription factor HHO3 [Manihot esculenta]
	FtPinG0007007100.01	14.95	2.65	2.2	up	7.61	4.82	--	--	PREDICTED: myb family transcription factor EFM [Beta vulgaris subsp. vulgaris]
	FtPinG0001993900.01	1.33	2.98	-1.36	down	3.83	5.3	--	--	transcription factor HHO3-like [Vitis riparia]
	FtPinG0003994600.01	86.38	146.32	-1.01	down	70.12	58.63	--	--	transcription factor, putative [Ricinus communis]
AP2	FtPinG0000581800.01	1.09	3.06	-1.67	down	1.47	0.94	--	--	putative AP2/ERF domain-containing transcription factor [Tripterygium wilfordii]
	FtPinG0000926400.01	11.25	24.11	-1.33	down	18.36	16.06	--	--	ethylene-responsive transcription factor [Hylocereus undatus]
	FtPinG0001787700.01	0.59	4.29	-2.9	down	5.93	2.55	--	--	hypothetical protein ES288_D02G217800v1 [Gossypium darwinii]
	FtPinG0002083500.01	2.11	13.67	-2.38	down	41.6	78.23	--	--	hypothetical protein DKX38_008235 [Salix brachista]
	FtPinG0003005100.01	3.41	12.38	-2.05	down	25.21	37.23	--	--	PREDICTED: ethylene-responsive transcription factor RAP2-1-like [Ipomoea nil]
	FtPinG0003023300.01	4	0.5	2.49	up	1.07	0.15	--	--	PREDICTED: ethylene-responsive transcription factor ERF061 [Beta vulgaris subsp. vulgaris]
	FtPinG0003308600.01	2.03	3.56	-1.01	down	9.05	16.85	--	--	Ethylene-responsive transcription factor 9 [Morella rubra]
	FtPinG0003345600.01	0.58	1.62	-1.53	down	1.61	3.59	--	--	hypothetical protein SOVF_112560 [Spinacia oleracea]
	FtPinG0003760400.01	4.72	1.75	1.09	up	3.39	4.45	--	--	ethylene response factor [Rumex palustris]
	FtPinG0004340900.01	215.75	503.91	-1.47	down	268.43	247.72	--	--	ethylene response factor [Rumex acetosa]
	FtPinG0005123400.01	3.34	18.12	-2.49	down	30.97	55.89	--	--	ethylene-responsive transcription factor ERF016-like [Pistacia vera]
	FtPinG0008126800.01	0.58	3.12	-2.5	down	0.67	1.7	--	--	hypothetical protein CJ030_MR8G022041 [Morella rubra]
	FtPinG0008399600.01	1.22	2.76	-1.26	down	1.12	0.25	--	--	PREDICTED: dehydration-responsive element-binding protein 3 [Theobroma cacao]
	FtPinG0008406100.01	1.11	7.81	-2.9	down	6.53	6.2	--	--	hypothetical protein FH972_003207 [Carpinus fangiana]
GRF	FtPinG0001029100.01	8.68	17.24	-1.24	down	5.78	0.6	--	--	PREDICTED: growth-regulating factor 1 [Vitis vinifera]
	FtPinG0002384800.01	1.17	4.39	-2.13	down	1.29	0.17	--	--	hypothetical protein F0562_035794 [Nyssa sinensis]
	FtPinG0002669400.01	42.55	38.46	--	--	23.86	5.65	1.58	up	Growth-regulating factor 1 [Vitis vinifera]
	FtPinG0008549100.01	9.94	17.61	-1.07	down	13.11	16.8	--	--	growth regulating factor 6 [Hylocereus polyrhizus]
	FtPinG0009370500.01	1.39	3.06	-1.3	down	3.19	7.56	--	--	Growth-regulating factor 6 [Morella rubra]
ARF	FtPinG0000764000.01	7.44	14.61	-1.23	down	5.51	2.81	--	--	auxin response factor 5-like [Chenopodium quinoa]
	FtPinG0002499600.01	13.21	3.86	1.49	up	2.99	0.7	--	--	PREDICTED: auxin response factor 6 isoform X1 [Theobroma cacao]
WRKY	FtPinG0001770900.01	2.13	0.72	1.15	up	2.77	0.42	--	--	WRKY transcription factor [Fagopyrum tataricum]
	FtPinG0002334500.01	1.32	0.08	3	up	0.69	0.2	--	--	WRKY transcription factor [Fagopyrum tataricum]
	FtPinG0002524500.01	4.8	1.43	1.43	up	3.11	1.01	--	--	WRKY transcription factor [Fagopyrum tataricum]
	FtPinG0004319300.01	2.88	0.79	1.44	up	1.38	0.26	--	--	WRKY transcription factor [Fagopyrum tataricum]
	FtPinG0007226700.01	5.87	1.61	1.53	up	4.48	0.63	--	--	WRKY transcription factor [Fagopyrum tataricum]
	FtPinG0007732600.01	7.43	2.33	1.34	up	3.23	2.4	--	--	WRKY transcription factor [Fagopyrum tataricum]
	FtPinG0008726200.01	6.36	1.44	1.78	up	3.51	1.26	--	--	WRKY transcription factor [Fagopyrum tataricum]
MYB	FtPinG0000987200.01	5.3	0.67	2.55	up	2.13	0.03	--	--	PREDICTED: transcription factor MYB46 [Solanum tuberosum]
	FtPinG0000996400.01	1.2	0.27	1.66	up	0.28	0.05	--	--	hypothetical protein C3L33_07076, partial [Rhododendron williamsianum]
	FtPinG0001009500.01	0.25	21.46	-5.35	down	0.43	7.72	-2.83	down	Transcription repressor like [Actinidia chinensis var. chinensis]
	FtPinG0001335900.01	3.86	1.06	1.46	up	1.06	0.52	--	--	ODORANT1 protein [Spatholobus suberectus]
	FtPinG0001368200.01	4.21	1.05	1.62	up	1.02	0.32	--	--	transcription factor MYB73-like [Lactuca sativa]
	FtPinG0001804000.01	1.82	9.02	-2.47	down	12.26	19.92	--	--	transcription factor MYB93 isoform X2 [Eutrema salsugineum]
	FtPinG0001824500.01	3.39	5.85	-1.02	down	1.12	0.58	--	--	hypothetical protein B456_013G196800 [Gossypium raimondii]
	FtPinG0001880700.01	33.63	64.25	-1.19	down	42.53	58.35	--	--	transcription factor MYB44 [Jatropha curcas]
	FtPinG0001880900.01	42.15	88.75	-1.32	down	57.69	70.96	--	--	PREDICTED: transcription factor MYB44-like [Erythranthe guttata]
	FtPinG0002593000.01	2.5	11.57	-2.42	down	4.03	2.03	--	--	MYB13 transcription factor [Fagopyrum tataricum]
	FtPinG0002700800.01	21.79	5.1	1.75	up	4.25	0	--	--	uncharacterized protein A4U43_C02F6360 [Asparagus officinalis]
	FtPinG0003119800.01	1.13	3.75	-1.92	down	7.4	2.32	--	--	MYB22 [Fagopyrum tataricum]
	FtPinG0003848200.01	22.98	38.41	-1	down	21.41	13.83	--	--	Transcription factor AS1 [Vitis vinifera]
	FtPinG0003883600.01	2.39	4.76	-1.22	down	3.11	4.31	--	--	transcription factor DIVARICATA-like [Vitis riparia]
	FtPinG0004122100.01	12.71	2.75	1.89	up	3.27	1.23	--	--	hypothetical protein CCACVL1_00729 [Corchorus capsularis]
	FtPinG0004494100.01	0.01	3.39	-5.49	down	0.34	1.99	--	--	MYB16 transcription factor [Fagopyrum tataricum]
	FtPinG0005092500.01	41.24	9.14	1.87	up	4.26	0.51	--	--	transcription factor MYB46 isoform X1 [Gossypium australe]
	FtPinG0005410000.01	1.54	6.79	-2.28	down	14.11	33.34	--	--	MYB13 [Fagopyrum tataricum]
	FtPinG0005732100.01	1.65	4.04	-1.46	down	4.74	7.29	--	--	transcription factor SRM1-like [Camellia sinensis]
	FtPinG0005870700.01	1.05	2	-1.06	down	0.81	0.61	--	--	transcription factor MYB82 [Pistacia vera]
	FtPinG0006465200.01	38.7	67.11	-1.05	down	45.75	65.58	--	--	transcription factor DIVARICATA-like [Chenopodium quinoa]
	FtPinG0006658600.01	1.67	4.79	-1.62	down	5.04	7.17	--	--	transcription factor MYB41 [Herrania umbratica]
	FtPinG0006789800.01	25.19	3.07	2.68	up	7.5	1.22	--	--	hypothetical protein ES288_D04G196300v1 [Gossypium darwinii]
	FtPinG0007044900.01	0.28	0.33	--	--	2.12	5.6	-1.56	down	PREDICTED: protein ODORANT1-like [Gossypium hirsutum]
	FtPinG0007062500.01	7.6	15.26	-1.26	down	30.61	40.32	--	--	PREDICTED: transcription factor DIVARICATA [Beta vulgaris subsp. vulgaris]
	FtPinG0007158000.01	13.72	4.55	1.29	up	3.93	1.08	--	--	hypothetical protein C3L33_07076, partial [Rhododendron williamsianum]
	FtPinG0007214000.01	6.42	2.45	1.08	up	1.93	0.53	--	--	transcription factor WER-like [Pistacia vera]
	FtPinG0007507100.01	0.63	1.78	-1.63	down	1.07	0.7	--	--	PREDICTED: protein ODORANT1 [Theobroma cacao]
	FtPinG0007642100.01	14.56	5.96	1	up	4.91	4.25	--	--	MYB14 transcription factor [Fagopyrum tataricum]
	FtPinG0007695700.01	0.27	1.22	-2.12	down	0.71	0.22	--	--	SANT/Myb domain [Macleaya cordata]
	FtPinG0007716800.01	31.04	5.63	2.16	up	7.91	1.27	--	--	hypothetical protein F0562_001237 [Nyssa sinensis]
	FtPinG0008097300.01	20.16	48.88	-1.55	down	14.43	12.32	--	--	transcription factor MYB44 [Glycine max]
	FtPinG0008299300.01	6.87	12.05	-1.06	down	11.63	11.03	--	--	transcription factor MYB33-like [Glycine soja]
	FtPinG0008420900.01	40.53	10.06	1.7	up	6.64	0.13	--	--	uncharacterized protein LOC106766667 [Vigna radiata var. radiata]
	FtPinG0008538200.01	3.89	6.81	-1.07	down	1.79	2.49	--	--	transcription factor MYB3R-1-like [Chenopodium quinoa]
	FtPinG0008991100.01	9.01	2.68	1.43	up	5.29	2.23	--	--	transcription factor MYB15 [Fagopyrum tataricum]
	FtPinG0009153900.01	0.36	3.23	-2.84	down	1.87	0.48	--	--	putative MYB transcription factor [Fagopyrum esculentum subsp. esculentum]
	FtPinG0009308100.01	4.05	20.83	-2.56	down	5.15	1.27	--	--	myb18 protein [Fagopyrum tataricum]
	FtPinG0009519400.01	13.75	5.11	1.14	up	3.61	0.13	--	--	PREDICTED: transcription factor MYB34-like isoform X2 [Lupinus angustifolius]
	FtPinG0009708200.01	12.78	4.81	1.12	up	4.21	2.61	--	--	transcription factor MYB10, partial [Vaccinium corymbosum]
	FtPinG0009758500.01	5.88	2.1	1.15	up	2.11	0.3	--	--	Myb-like protein L [Morella rubra]

## Sheet: Table S4
Supplementary table 4 DEGs analysis of quality-related significantly enrichment pathways.
	Gene ID	bg1_10_fpkm	WT_10_fpkm	bg1_10 vs WT_10		bg1_15_fpkm	WT_15_fpkm	bg1_15 vs WT_15		NR_annotation
				log2FC	regulated			log2FC	regulated
ABC transporter pathway	FtPinG0001831000.01	8.31	3.4	1.01	up	3.11	1.21	--	--	hypothetical protein EZV62_003580 [Acer yangbiense]
	FtPinG0005457100.01	4.29	1.09	1.67	up	1.43	0.88	--	--	hypothetical protein F0562_012153 [Nyssa sinensis]
	FtPinG0006384500.01	5.05	1.54	1.32	up	1.92	0.31	--	--	PREDICTED: protein SRG1-like [Solanum tuberosum]
	Fagopyrum_tataricum_newGene_4385	1.22	2.72	-1.17	down	0.55	1.56	-1.72	down	PREDICTED: putative ABC transporter C family member 15 [Nelumbo nucifera]
	FtPinG0000887400.01	0.9	19.4	-4.52	down	1.62	7.64	-2.26	down	protein SRG1-like [Chenopodium quinoa]
	FtPinG0001112700.01	0.07	3.14	-4.51	down	44.98	92.2	--	--	hypothetical protein F0562_009381 [Nyssa sinensis]
	FtPinG0001965300.01	7.92	22.84	-1.77	down	39.1	58.04	--	--	STAR1 [Fagopyrum esculentum]
	FtPinG0004687400.01	16.39	55.22	-2	down	74.12	122.66	--	--	ABC transporter C family member 4 [Vitis riparia]
	FtPinG0005582100.01	0.95	1.64	-1.02	down	1.5	1.61	--	--	PREDICTED: ABC transporter A family member 7 [Beta vulgaris subsp. vulgaris]
	FtPinG0005717800.01	0.3	0.92	-1.65	down	2.59	4.22	--	--	LOW QUALITY PROTEIN: ABC transporter G family member 6-like [Chenopodium quinoa]
	FtPinG0006920200.01	0.9	2.95	-1.92	down	2.17	3.23	--	--	ABC transporter G family member 25 [Vitis riparia]
	FtPinG0008027600.01	18.84	34.13	-1.12	down	35.36	42.69	--	--	ABC transporter C family member 5-like [Spinacia oleracea]
	FtPinG0009272700.01	7.09	8.81	--	--	8.59	20.52	-1.49	down	ABC transporter G family member 6-like [Pistacia vera]
glycolysis/glucose production pathway	FtPinG0001329200.01	4.7	1.32	1.51	up	5.3	0.7	--	--	aldehyde dehydrogenase family 2 member B7, mitochondrial-like isoform X1 [Quercus lobata]
	FtPinG0008505600.01	34.61	47.04	--	--	22.22	6.69	1.15	up	PREDICTED: pyruvate kinase isozyme G, chloroplastic [Beta vulgaris subsp. vulgaris]
	FtPinG0000164400.01	10.57	24.42	-1.46	down	8.32	3.67	--	--	PREDICTED: aldehyde dehydrogenase family 2 member B7, mitochondrial isoform X1 [Beta vulgaris subsp. vulgaris]
	FtPinG0001405500.01	8.14	14.77	-1.12	down	7.5	10.1	--	--	alcohol dehydrogenase-like 7 [Syzygium oleosum]
	FtPinG0003491500.01	47.73	84.5	-1.07	down	45.51	25.37	--	--	pyruvate kinase isozyme A, chloroplastic-like [Spinacia oleracea]
flavonoids and flavonols metabolic pathway	FtPinG0009072200.01	0.1	8.85	-2.41	down	5.4	6.4	--	--	UGT79J1 [Fagopyrum tataricum]
	FtPinG0009431800.01	24.78	224.06	-2.82	down	69.93	64.45	--	--	UGT79like [Fagopyrum tataricum]
	FtPinG0002353900.01	49.46	98.88	-1.27	down	37.61	16.02	--	--	flavonoid 3'-hydroxylase, partial [Fagopyrum esculentum]
	FtPinG0006940000.01	13.21	23.41	-1.09	down	12.21	9.86	--	--	PREDICTED: flavonoid 3',5'-hydroxylase 2 [Vitis vinifera]
	FtPinG0009071200.01	0.37	15.73	-2.83	down	24.15	52.79	--	--	UGT79J1 [Fagopyrum tataricum]
	FtPinG0007053500.01	0.42	4.34	-3.27	down	7.6	7.56	--	--	PREDICTED: beta-D-glucosyl crocetin beta-1,6-glucosyltransferase-like [Capsicum annuum]
arginine and proline metabolic pathway	FtPinG0000139200.01	7.79	1.4	2.16	up	3.97	2.2	--	--	GTP-binding protein BRASSINAZOLE INSENSITIVE PALE GREEN 2, chloroplastic-like [Chenopodium quinoa]
	FtPinG0000165100.01	7.35	0.22	4.3	up	1.47	0.2	--	--	spermidine synthase 1-like [Chenopodium quinoa]
	FtPinG0000427400.01	30.91	12.31	1.05	up	10.24	4.2	--	--	S-adenosylmethionine decarboxylase proenzyme [Jatropha curcas]
	FtPinG0000987900.01	58.29	14.77	1.69	up	9.36	0.58	2.78	up	Aldehyde dehydrogenase family 3 member like [Actinidia chinensis var. chinensis]
	FtPinG0001329000.01	227.64	14.59	3.63	up	151.76	6.36	4	up	hypothetical protein CMV_005481 [Castanea mollissima]
	FtPinG0001329200.01	4.7	1.32	1.51	up	5.3	0.7	--	--	aldehyde dehydrogenase family 2 member B7, mitochondrial-like isoform X1 [Quercus lobata]
	FtPinG0007602100.01	64.63	25.08	1.09	up	20.63	14.09	--	--	Polyamine oxidase [Actinidia chinensis var. chinensis]
	FtPinG0008935500.01	26.67	9.74	1.17	up	8	3.48	--	--	PREDICTED: delta-1-pyrroline-5-carboxylate synthase isoform X1 [Nelumbo nucifera]
	FtPinG0006503600.01	0	10.96	-6.25	down	0.5	5.63	--	--	outer envelope protein 64, chloroplastic-like isoform X1 [Durio zibethinus]
	FtPinG0008734400.01	20.12	99.57	-2.53	down	64.4	64.42	--	--	aldehyde dehydrogenase family 2 member B7, mitochondrial-like [Coffea eugenioides]
tyrosine metabolism pathway	FtPinG0008027800.01	10.1	4.14	1	up	2.41	0.53	--	--	tyrosine decarboxylase 1-like isoform X1 [Camellia sinensis]
	FtPinG0008032200.01	15.03	0.07	5.63	up	4.76	0.09	--	--	PREDICTED: bifunctional aspartate aminotransferase and glutamate/aspartate-prephenate aminotransferase-like [Nelumbo nucifera]
	FtPinG0008734500.01	159.25	38.26	1.77	up	46.46	1.11	2.79	up	alcohol dehydrogenase-like 1 [Vitis riparia]
	FtPinG0001363000.01	0	0.78	-4.68	down	0.06	0.62	--	--	Tyrosine aminotransferase [Actinidia chinensis var. chinensis]
	FtPinG0001405500.01	8.14	14.77	-1.12	down	7.5	10.1	--	--	alcohol dehydrogenase-like 7 [Syzygium oleosum]
	FtPinG0001665000.01	28.86	62.46	-1.37	down	53.76	77.7	--	--	Homogentisate 1,2-dioxygenase [Actinidia chinensis var. chinensis]
	FtPinG0004760500.01	1.88	3.79	-1.25	down	1.77	2.18	--	--	probable aminotransferase TAT2 [Camellia sinensis]
	FtPinG0005319600.01	25.95	55.01	-1.35	down	56.15	62.97	--	--	primary amine oxidase [Spinacia oleracea]
	FtPinG0005685100.01	0.82	5.18	-2.15	down	7.73	17.46	--	--	probable aminotransferase TAT2 [Camellia sinensis]
	FtPinG0005718900.01	0.72	1.78	-1.4	down	1.47	1.87	--	--	PREDICTED: uncharacterized protein LOC103928595 [Pyrus x bretschneideri]
	FtPinG0006172400.01	2.01	4.25	-1.31	down	3.02	4.71	--	--	hypothetical protein F0562_010911 [Nyssa sinensis]
	FtPinG0009276300.01	7.76	13.21	-1.03	down	8.48	12.48	--	--	probable aminotransferase TAT2 [Populus alba]
	FtPinG0009670800.01	162.51	279.41	-1.04	down	295.34	331.64	--	--	alcohol dehydrogenase class-P [Momordica charantia]

## Sheet: Table S5
Supplementary table 5 Expression and function annotation of core genes by WGCNA.
Gene ID	bg1_10_fpkm	WT_10_fpkm	bg1_10 vs WT_10		bg1_15_fpkm	WT_15_fpkm	bg1_15 vs WT_15		NR_annotation
			log2FC	regulated			log2FC	regulated
FtPinG0009314000.01	0.45	11.11	-4.71	down	0.49	4.63	-2.29	down	PREDICTED: receptor-like protein kinase FERONIA [Nicotiana tabacum]
FtPinG0006503600.01	0	10.96	-6.25	down	0.5	5.63	--	--	outer envelope protein 64, chloroplastic-like isoform X1 [Durio zibethinus]
Fagopyrum_tataricum_newGene_2562	0.01	3.41	-2.03	down	0.02	1.48	-5.29	down	uncharacterized protein LOC110673497 [Hevea brasiliensis]
Fagopyrum_tataricum_newGene_5098	0.03	6.49	-6.1	down	0.01	2.83	-4.96	down	--
FtPinG0006498900.01	0.1	9.98	-5.28	down	0.17	4.22	-2.67	down	--
FtPinG0005926500.01	0.02	10.58	-7.75	down	0.04	4.96	-3.01	down	PREDICTED: receptor-like protein kinase FERONIA isoform X1 [Beta vulgaris subsp. vulgaris]
Fagopyrum_tataricum_newGene_5367	0.35	4.77	-3.56	down	0.77	2.28	--	--	--
Fagopyrum_tataricum_newGene_3033	0	6.13	-7.07	down	0	2.33	-5.38	down	--
FtPinG0004315600.01	0.01	4.19	-5.09	down	0.26	1.74	--	--	--

## Sheet: Tabel S6
Supplementary table 6 DEGs by conjoint analyses of transcriptome and metabolome sequencing.
Gene ID	bg1_10_fpkm	WT_10_fpkm	bg1_10 vs WT_10		bg1_15_fpkm	WT_15_fpkm	bg1_15 vs WT_15		NR_annotation
			log2FC	regulated			log2FC	regulated
FtPinG0003497000.01	42.07	15.65	1.16	up	12.81	4.97	--	--	probable polygalacturonase [Rosa chinensis]
FtPinG0008931100.01	18.24	42.23	-1.46	down	18.37	2.61	2.09	up	PREDICTED: probable pectinesterase 53 [Beta vulgaris subsp. vulgaris]
FtPinG0004176000.01	42.4	11.45	1.6	up	11.66	2.02	--	--	probable pectate lyase 8 [Chenopodium quinoa]
FtPinG0009104300.01	2.19	0.74	1.25	up	0.8	0.51	--	--	hypothetical protein CMV_028622 [Castanea mollissima]
FtPinG0005031600.01	0.62	5.11	-2.98	down	29.67	73.79	--	--	hypothetical protein BVRB_1g018820 [Beta vulgaris subsp. vulgaris]
FtPinG0004930600.01	16.9	34.66	-1.29	down	20.76	13.43	--	--	NADPH-dependent aldo-keto reductase, chloroplastic [Citrus clementina]
FtPinG0004073000.01	16.93	29.52	-1.06	down	17.29	11.16	--	--	hypothetical protein DVH24_008227 [Malus domestica]
Fagopyrum_tataricum_newGene_4057	1.39	0.35	1.54	up	0.91	0.54	--	--	retroelement pol polyprotein-like [Trifolium pratense]
FtPinG0000271500.01	13.81	2.34	2.22	up	2.93	0.11	--	--	probable pectinesterase/pectinesterase inhibitor 60 [Ipomoea triloba]
FtPinG0000484200.01	102.07	27.97	1.59	up	28.07	2.15	--	--	probable pectate lyase 5 [Solanum lycopersicum]
FtPinG0005405700.01	4.21	9.24	-1.39	down	6.45	11.9	--	--	probable pectinesterase/pectinesterase inhibitor 51 [Spinacia oleracea]
FtPinG0008554500.01	56.94	0.7	5.88	up	14.58	0.34	--	--	PREDICTED: putative pectinesterase 11 [Ipomoea nil]
FtPinG0001957600.01	37.59	15.18	1.02	up	7.73	0.08	--	--	polygalacturonase QRT2-like [Manihot esculenta]
FtPinG0005122100.01	10.06	2.95	1.45	up	3.93	3.27	--	--	hypothetical protein HS088_TW04G00352 [Tripterygium wilfordii]
FtPinG0009410200.01	10.7	0.71	3.52	up	2.32	0.07	--	--	hypothetical protein F0562_014495 [Nyssa sinensis]
Fagopyrum_tataricum_newGene_3762	0.7	7.01	-3.5	down	1.69	4.85	--	--	copia protein gag-int-pol protein [Cinnamomum micranthum f. kanehirae]
FtPinG0002948500.01	10.36	20.65	-1.28	down	16.85	30.66	--	--	uncharacterized oxidoreductase At4g09670 isoform X1 [Quercus suber]
Fagopyrum_tataricum_newGene_1606	0.65	1.22	-1.12	down	0.95	1.57	--	--	Retrovirus-related Pol polyprotein from transposon TNT 1-94 [Vitis vinifera]
FtPinG0008757000.01	333.53	604.45	-1.11	down	426.49	406.02	--	--	UTP--glucose-1-phosphate uridylyltransferase [Rhodamnia argentea]
FtPinG0000647900.01	10.51	22.42	-1.35	down	6.82	1.27	1.7	up	PREDICTED: probable pectinesterase 68 [Beta vulgaris subsp. vulgaris]
Fagopyrum_tataricum_newGene_613	2.02	0.01	5.14	up	0.06	0.09	--	--	retrovirus-related Pol polyprotein from transposon TNT 1-94 [Trifolium pratense]
FtPinG0009368500.01	3.32	7.57	-1.42	down	3.97	0.39	2.11	up	transcription factor bHLH93-like [Vitis riparia]
FtPinG0001148800.01	3.81	29.75	-3.14	down	16.74	7.94	--	--	PREDICTED: 21 kDa protein-like [Vigna angularis]
FtPinG0000462300.01	8.15	22.85	-1.74	down	7.13	0.83	--	--	polygalacturonase At1g48100 [Ricinus communis]
FtPinG0002932100.01	2.73	6.82	-1.54	down	3.97	0.78	--	--	polygalacturonase At1g48100-like [Chenopodium quinoa]
FtPinG0007089800.01	0.69	1.33	-1.15	down	1.54	0.93	--	--	uncharacterized protein LOC110684723 [Chenopodium quinoa]
FtPinG0006135900.01	2.32	4.07	-1.06	down	2.48	1.99	--	--	PREDICTED: FGGY carbohydrate kinase domain-containing protein isoform X1 [Beta vulgaris subsp. vulgaris]
FtPinG0002694900.01	0.54	2.58	-2.36	down	1.07	0.78	--	--	probable pectinesterase/pectinesterase inhibitor 51 [Spinacia oleracea]
FtPinG0000200000.01	183.08	48.23	1.65	up	38.66	1.99	--	--	UDP-glucose 6-dehydrogenase 4 [Hibiscus syriacus]
FtPinG0006960900.01	23.78	3.61	2.41	up	5.51	0.65	--	--	probable polygalacturonase isoform X2 [Chenopodium quinoa]
FtPinG0006613100.01	121.35	44.19	1.18	up	47.04	32.16	--	--	hypothetical protein COLO4_27909 [Corchorus olitorius]
FtPinG0007189700.01	23.92	0	7.75	up	0.04	0	--	--	Pectinesterase inhibitor domain protein [Actinidia chinensis var. chinensis]
FtPinG0006082900.01	97.47	37.18	1.12	up	33.94	20.51	--	--	UDP-glucose 6-dehydrogenase 4 [Hibiscus syriacus]
Fagopyrum_tataricum_newGene_6161	2.19	0.08	3.87	up	0.26	0.04	--	--	unnamed protein product [Microthlaspi erraticum]
FtPinG0001310900.01	19.58	5.14	1.63	up	3.6	0	--	--	probable pectate lyase 5 [Sesamum indicum]
Fagopyrum_tataricum_newGene_3369	1.9	0.11	3.01	up	0.23	0	--	--	retrovirus-related Pol polyprotein from transposon TNT 1-94 [Trifolium pratense]
Fagopyrum_tataricum_newGene_4026	0.4	4.22	-3.38	down	0.57	2.08	-1.86	down	hypothetical protein TSUD_404130 [Trifolium subterraneum]
FtPinG0008386700.01	3.64	8.23	-1.42	down	3.2	0.95	--	--	pectinesterase-like [Juglans regia]
FtPinG0007126900.01	1.34	0.13	2.69	up	0.58	0.17	--	--	PREDICTED: pectinesterase/pectinesterase inhibitor PPE8B [Beta vulgaris subsp. vulgaris]
FtPinG0007261000.01	0.88	2.72	-1.74	down	0.9	0.59	--	--	Beta-galactosidase 5 [Hibiscus syriacus]
FtPinG0008524900.01	5.85	1.14	1.94	up	2.25	0.64	--	--	PREDICTED: syncoilin [Vitis vinifera]
FtPinG0006247600.01	68.03	19.03	1.56	up	28.86	7.24	--	--	alkaline alpha galactosidase [Tetragonia tetragonoides]
FtPinG0000766700.01	7.91	2.56	1.31	up	2.98	0.88	--	--	Hexokinase-2 like [Actinidia chinensis var. chinensis]
FtPinG0009183500.01	39.8	7.16	2.19	up	12.97	0.4	--	--	vacuole invertase [Rumex dentatus]
FtPinG0007015000.01	28.91	10.13	1.24	up	12.72	7.81	--	--	hypothetical protein F0562_009930 [Nyssa sinensis]
FtPinG0003058900.01	7.49	0.01	5.1	up	1.43	0.01	--	--	hypothetical protein HS088_TW14G01129 [Tripterygium wilfordii]
FtPinG0006103100.01	1.37	0.15	2.49	up	0.09	0	--	--	beta-fructofuranosidase, insoluble isoenzyme CWINV1 isoform X2 [Citrus sinensis]
Fagopyrum_tataricum_newGene_685	1	2.53	-1.55	down	1.37	0.81	--	--	protein indeterminate-domain 12-like [Durio zibethinus]
FtPinG0009443700.01	47.08	166.66	-2.07	down	79.9	77.28	--	--	alpha-galactosidase 1 [Cajanus cajan]
FtPinG0003597800.01	1.01	2.01	-1.16	down	1.94	3.6	--	--	purine permease 1 [Cajanus cajan]
FtPinG0008416400.01	0.67	5.62	-3.22	down	2.11	2.06	--	--	PREDICTED: galactinol--sucrose galactosyltransferase [Vitis vinifera]
FtPinG0009511500.01	6.08	1.83	1.43	up	1.96	1.58	--	--	zinc finger protein JACKDAW-like isoform X1 [Solanum pennellii]
FtPinG0003050000.01	1.19	0.2	2.13	up	0.19	0.1	--	--	putative beta-galactosidase [Chenopodium quinoa]
FtPinG0003050200.01	17.8	4.05	1.85	up	7.78	10.38	--	--	putative beta-galactosidase [Spinacia oleracea]
FtPinG0005879500.01	0.48	1.34	-1.63	down	5.47	5.3	--	--	PREDICTED: ATP-dependent 6-phosphofructokinase 6 [Beta vulgaris subsp. vulgaris]
FtPinG0002521700.01	2.58	7.84	-1.63	down	9.38	11.17	--	--	PREDICTED: long chain acyl-CoA synthetase 4 [Beta vulgaris subsp. vulgaris]
FtPinG0001329000.01	227.64	14.59	3.63	up	151.76	6.36	4	up	hypothetical protein CMV_005481 [Castanea mollissima]
FtPinG0002543000.01	35.05	70.61	-1.43	down	40.97	22.67	--	--	PREDICTED: alcohol dehydrogenase class-P-like [Tarenaya hassleriana]
FtPinG0008734400.01	20.12	99.57	-2.53	down	64.4	64.42	--	--	aldehyde dehydrogenase family 2 member B7, mitochondrial-like [Coffea eugenioides]
FtPinG0009149300.01	0.38	1.78	-2.25	down	1.28	0.61	--	--	long chain acyl-CoA synthetase 1-like isoform X1 [Chenopodium quinoa]
FtPinG0009670800.01	162.51	279.41	-1.04	down	295.34	331.64	--	--	alcohol dehydrogenase class-P [Momordica charantia]
FtPinG0000164400.01	10.57	24.42	-1.46	down	8.32	3.67	--	--	PREDICTED: aldehyde dehydrogenase family 2 member B7, mitochondrial isoform X1 [Beta vulgaris subsp. vulgaris]
FtPinG0000834000.01	2.36	0.35	2.3	up	0.84	0.98	--	--	hypothetical protein EZV62_024588 [Acer yangbiense]
FtPinG0008694700.01	11.62	37.29	-1.8	down	50.7	69.29	--	--	cytochrome P450 86A1 [Spinacia oleracea]
FtPinG0000987900.01	58.29	14.77	1.69	up	9.36	0.58	2.78	up	Aldehyde dehydrogenase family 3 member like [Actinidia chinensis var. chinensis]
FtPinG0008734500.01	159.25	38.26	1.77	up	46.46	1.11	2.79	up	alcohol dehydrogenase-like 1 [Vitis riparia]
FtPinG0001329200.01	4.7	1.32	1.51	up	5.3	0.7	--	--	aldehyde dehydrogenase family 2 member B7, mitochondrial-like isoform X1 [Quercus lobata]
FtPinG0004376200.01	28.56	11	1.07	up	19.91	7.05	1.07	up	long chain acyl-CoA synthetase 7, peroxisomal-like [Spinacia oleracea]
FtPinG0007351400.01	5.67	1	1.93	up	3.75	0.64	--	--	enoyl-CoA delta isomerase 2, peroxisomal-like [Lactuca sativa]
FtPinG0001405500.01	8.14	14.77	-1.12	down	7.5	10.1	--	--	alcohol dehydrogenase-like 7 [Syzygium oleosum]
FtPinG0001875400.01	7.18	19.68	-1.71	down	9.12	9.29	--	--	hypothetical protein F0562_006218 [Nyssa sinensis]
FtPinG0001639200.01	6.45	1.96	1.37	up	1.15	0.34	--	--	DCTP pyrophosphatase [Actinidia chinensis var. chinensis]
FtPinG0007140300.01	23.24	9.17	1.07	up	31.73	19.51	--	--	CTP synthase 1 [Capsicum baccatum]
FtPinG0006391500.01	270.03	96.52	1.21	up	96.46	30.29	--	--	Nucleoside diphosphate kinase [Actinidia chinensis var. chinensis]
FtPinG0003051000.01	105.61	41.18	1.09	up	30.35	43.08	--	--	cytidine deaminase 1-like [Juglans regia]
FtPinG0003862300.01	21.29	6.76	1.37	up	8.23	1.54	--	--	putative uracil phosphoribosyltransferase [Lupinus albus]
Fagopyrum_tataricum_newGene_4090	1.86	11.79	-2.36	down	10.75	13.84	--	--	branched-chain amino acid aminotransferase 1, mitochondrial-like isoform X2 [Spinacia oleracea]
FtPinG0007464100.01	534.31	190.3	1.21	up	228.18	53.58	--	--	hypothetical protein CMV_023502 [Castanea mollissima]
FtPinG0003337500.01	1.19	6.45	-2.6	down	6.47	2.26	--	--	1-aminocyclopropane-1-carboxylate oxidase [Rumex palustris]
FtPinG0000859700.01	405.12	145.48	1.21	up	152.04	35.57	--	--	5-methyltetrahydropteroyltriglutamate--homocysteine methyltransferase [Chenopodium quinoa]
FtPinG0009283700.01	10.57	2.35	1.85	up	3.61	1.88	--	--	1-aminocyclopropane-1-carboxylate synthase [Rumex palustris]
FtPinG0001363000.01	0	0.78	-4.68	down	0.06	0.62	--	--	Tyrosine aminotransferase [Actinidia chinensis var. chinensis]
FtPinG0000427400.01	30.91	12.31	1.05	up	10.24	4.2	--	--	S-adenosylmethionine decarboxylase proenzyme [Jatropha curcas]
FtPinG0008701500.01	7.89	13.51	-1.03	down	9.56	8.01	--	--	uncharacterized protein LOC115721145 [Cannabis sativa]
FtPinG0006411700.01	902.94	3480.98	-1.89	down	3055.63	4550.9	--	--	S-adenosylhomocysteine hydrolase [Handroanthus impetiginosus]
FtPinG0005476300.01	88.1	240.41	-1.53	down	366.84	600.88	--	--	S-adenosyl-l-homocysteine hydrolase 2 [Prunus dulcis]
FtPinG0004540000.01	0.51	1.69	-1.82	down	0.46	0.01	--	--	uncharacterized protein LOC113708513 isoform X1 [Coffea arabica]
FtPinG0001831200.01	2.1	0.52	1.65	up	0.65	0.47	--	--	hypothetical protein SOVF_053260 [Spinacia oleracea]
FtPinG0007290900.01	0.8	0.1	2.23	up	0.21	0	--	--	PREDICTED: cystathionine beta-lyase, chloroplastic isoform X1 [Beta vulgaris subsp. vulgaris]
FtPinG0006220900.01	11.65	2.57	1.87	up	2.28	1.09	--	--	serine acetyltransferase 2 [Malus domestica]
FtPinG0000859500.01	590.15	213.96	1.19	up	232.45	45.31	--	--	5-methyltetrahydropteroyltriglutamate--homocysteine methyltransferase [Chenopodium quinoa]
FtPinG0002188000.01	5.28	9.18	-1.05	down	4.43	3.59	--	--	S-adenosylmethionine synthase 1-like [Hevea brasiliensis]
FtPinG0006055800.01	546.54	1830.5	-1.86	down	2629.49	4592.19	--	--	adenosylhomocysteinase-like [Cucurbita pepo subsp. pepo]
FtPinG0000165100.01	7.35	0.22	4.3	up	1.47	0.2	--	--	spermidine synthase 1-like [Chenopodium quinoa]
FtPinG0005476500.01	21.61	63.31	-1.61	down	179.14	160.34	--	--	Adenosylhomocysteinase, partial [Mucuna pruriens]
FtPinG0001825400.01	7.1	2.54	1.2	up	1.79	0.76	--	--	hypothetical protein F0562_016580 [Nyssa sinensis]
FtPinG0001142900.01	1089.19	312.42	1.52	up	322.66	45.99	--	--	hypothetical protein Saspl_016765 [Salvia splendens]
FtPinG0008746700.01	11.34	19.53	-1.05	down	16.08	13.32	--	--	cysteine synthase [Morus notabilis]
FtPinG0003579400.01	102.88	42.41	1.01	up	41.56	6.73	--	--	D-3-phosphoglycerate dehydrogenase 1, chloroplastic-like [Chenopodium quinoa]
FtPinG0005753100.01	38.09	11.04	1.51	up	22.65	3.1	--	--	alanine--glyoxylate aminotransferase 2 homolog 2, mitochondrial-like [Manihot esculenta]
FtPinG0006056000.01	296.6	920.77	-1.66	down	1237.37	2025.53	--	--	hypothetical protein GIB67_027785 [Kingdonia uniflora]
FtPinG0009571600.01	14.23	36.43	-1.61	down	29.88	31.67	--	--	bifunctional aspartokinase/homoserine dehydrogenase 1 [Helianthus annuus]
FtPinG0005476100.01	399.26	1224.81	-1.73	down	1820.27	2798.05	--	--	adenosylhomocysteinase-like [Sesamum indicum]
FtPinG0002969500.01	136.66	54.83	1.04	up	53.12	68.9	--	--	unknown [Lotus japonicus]
FtPinG0007310900.01	3.17	34.22	-3.63	down	13.65	12.05	--	--	RNA-binding protein 42 [Ipomoea triloba]
FtPinG0008275500.01	50.48	16.64	1.32	up	40.84	11.75	--	--	hydroxymethylglutaryl-CoA synthase-like [Chenopodium quinoa]
FtPinG0004965700.01	29.14	62.59	-1.36	down	36.61	17.62	--	--	hydroxymethylglutaryl-CoA synthase-like [Camellia sinensis]
FtPinG0003591400.01	25.39	8.88	1.23	up	17.04	20.97	--	--	protein EXORDIUM [Arachis hypogaea]
FtPinG0009862800.01	3.19	30.25	-3.4	down	18.57	15.41	--	--	branched-chain-amino-acid aminotransferase 2, chloroplastic-like isoform X1 [Spinacia oleracea]
FtPinG0000367500.01	15.96	64.2	-2.23	down	51.72	59.05	--	--	transcription factor VP-1 homologue [Fagopyrum esculentum]
FtPinG0001000800.01	0.12	0.86	-2.36	down	0.51	0.25	--	--	hypothetical protein AQUCO_01300116v1 [Aquilegia coerulea]
FtPinG0008935500.01	26.67	9.74	1.17	up	8	3.48	--	--	PREDICTED: delta-1-pyrroline-5-carboxylate synthase isoform X1 [Nelumbo nucifera]
FtPinG0000139200.01	7.79	1.4	2.16	up	3.97	2.2	--	--	GTP-binding protein BRASSINAZOLE INSENSITIVE PALE GREEN 2, chloroplastic-like [Chenopodium quinoa]
FtPinG0005027600.01	736.01	1267.89	-1.03	down	670.26	281.85	--	--	Aspartate/other aminotransferase [Corchorus olitorius]
FtPinG0006503600.01	0	10.96	-6.25	down	0.5	5.63	--	--	outer envelope protein 64, chloroplastic-like isoform X1 [Durio zibethinus]
FtPinG0007602100.01	64.63	25.08	1.09	up	20.63	14.09	--	--	Polyamine oxidase [Actinidia chinensis var. chinensis]
FtPinG0008911500.01	1.69	5.94	-2.02	down	1.94	0.84	--	--	Fumarylacetoacetase [Capsicum annuum]
FtPinG0005319600.01	25.95	55.01	-1.35	down	56.15	62.97	--	--	primary amine oxidase [Spinacia oleracea]
FtPinG0003525100.01	17.43	51.41	-1.82	down	22.06	13	--	--	PREDICTED: fumarylacetoacetase [Beta vulgaris subsp. vulgaris]
FtPinG0006172400.01	2.01	4.25	-1.31	down	3.02	4.71	--	--	hypothetical protein F0562_010911 [Nyssa sinensis]
FtPinG0004760500.01	1.88	3.79	-1.25	down	1.77	2.18	--	--	probable aminotransferase TAT2 [Camellia sinensis]
FtPinG0005685100.01	0.82	5.18	-2.15	down	7.73	17.46	--	--	probable aminotransferase TAT2 [Camellia sinensis]
FtPinG0008027800.01	10.1	4.14	1	up	2.41	0.53	--	--	tyrosine decarboxylase 1-like isoform X1 [Camellia sinensis]
FtPinG0009276300.01	7.76	13.21	-1.03	down	8.48	12.48	--	--	probable aminotransferase TAT2 [Populus alba]
FtPinG0001665000.01	28.86	62.46	-1.37	down	53.76	77.7	--	--	Homogentisate 1,2-dioxygenase [Actinidia chinensis var. chinensis]
FtPinG0008032200.01	15.03	0.07	5.63	up	4.76	0.09	--	--	PREDICTED: bifunctional aspartate aminotransferase and glutamate/aspartate-prephenate aminotransferase-like [Nelumbo nucifera]
FtPinG0006446600.01	24.82	8.06	1.34	up	6.1	4.08	--	--	hypothetical protein FH972_002507 [Carpinus fangiana]
FtPinG0003523900.01	3.58	0.65	1.95	up	0.2	0.03	--	--	indole-3-pyruvate monooxygenase YUCCA2-like [Manihot esculenta]
FtPinG0005718900.01	0.72	1.78	-1.4	down	1.47	1.87	--	--	PREDICTED: uncharacterized protein LOC103928595 [Pyrus x bretschneideri]
FtPinG0009101500.01	0	15.72	-7.91	down	1.27	7.56	--	--	UFGT15 [Fagopyrum tataricum]
FtPinG0001879900.01	36.83	8.49	1.81	up	9.79	3.15	--	--	hypothetical protein FH972_018054 [Carpinus fangiana]
FtPinG0006162100.01	0.55	1.23	-1.31	down	0.87	0.7	--	--	hypothetical protein F3Y22_tig00111398pilonHSYRG00405 [Hibiscus syriacus]
FtPinG0001142600.01	453.61	161.89	1.21	up	165.78	38.14	--	--	PREDICTED: serine hydroxymethyltransferase 4 [Gossypium raimondii]
FtPinG0006384900.01	8.21	0.97	2.74	up	2.93	0.52	--	--	putative beta-glucosidase 41 [Vitis riparia]
FtPinG0002928900.01	2.69	0.17	2.82	up	0.88	0.02	--	--	Glycoside hydrolase [Parasponia andersonii]
FtPinG0003193000.01	4.05	0.63	2.25	up	1.45	0.21	--	--	hypothetical protein FH972_018054 [Carpinus fangiana]
FtPinG0006677200.01	132.93	231.79	-1.03	down	137.86	53.27	--	--	polygalacturonase-inhibiting protein [Knorringia sibirica]
FtPinG0008424800.01	42.19	12.35	1.48	up	12.93	0.37	--	--	UDP-glycosyltransferase 87A2-like [Vitis riparia]
FtPinG0000533700.01	0.33	8.07	-4.4	down	1.31	0.68	--	--	glutathione S-transferase U45 [Populus euphratica]
FtPinG0002348100.01	2.31	0.37	2.03	up	0.59	0	--	--	glutathione S-transferase [Knorringia sibirica]
FtPinG0005710800.01	0.76	2.67	-1.96	down	0.94	0.7	--	--	hypothetical protein DKX38_015115 [Salix brachista]
FtPinG0006107900.01	5.84	10.35	-1.08	down	8.31	6.03	--	--	hypothetical protein TEA_009665 [Camellia sinensis var. sinensis]
FtPinG0007446600.01	27.2	704.08	-3.31	down	857.46	1216.39	--	--	1-Cys peroxiredoxin [Fagopyrum tataricum]
FtPinG0002482700.01	11.85	52.74	-2.41	down	10.44	7.62	--	--	L-ascorbate peroxidase 2, cytosolic [Pistacia vera]
FtPinG0007994500.01	120.27	34.25	1.53	up	41.78	5.18	--	--	hypothetical protein DKX38_003218 [Salix brachista]
FtPinG0002117200.01	164.35	57.28	1.25	up	54.95	29.39	--	--	microsomal glutathione S-transferase 3 [Ricinus communis]
FtPinG0006850800.01	0.43	3.32	-2.92	down	29.89	7.86	--	--	glutathione-S-transferase 2 [Rheum australe]
FtPinG0007163600.01	4.19	1.27	1.42	up	2.67	0.38	--	--	GST_C domain-containing protein/GST_N_3 domain-containing protein [Cinnamomum micranthum f. kanehirae]
FtPinG0006851000.01	2.3	4.74	-1.24	down	24.8	8.08	--	--	glutathione-S-transferase 2 [Rheum australe]
FtPinG0002221300.01	0	3.73	-5.98	down	0.21	1.47	--	--	glutathione S-transferase [Fagopyrum esculentum subsp. esculentum]
FtPinG0009568800.01	16.33	6.31	1.08	up	4.92	1.62	--	--	glutathione hydrolase 3-like [Juglans regia]
FtPinG0003586100.01	4.11	33.88	-2.88	down	11.02	10.54	--	--	Glutathione S-transferase [Macleaya cordata]
FtPinG0007322300.01	0.85	2.1	-1.42	down	0.32	0	--	--	glutathione S-transferase-like [Camellia sinensis]
FtPinG0006416700.01	0.99	2.93	-1.68	down	10.81	1.28	--	--	glutathione S-transferase [Knorringia sibirica]
FtPinG0008457200.01	90.85	33.72	1.15	up	13.84	1.32	--	--	hypothetical protein FH972_005972 [Carpinus fangiana]
FtPinG0001375100.01	23.17	369.99	-3.02	down	547.77	810.49	--	--	glutathione S-transferase DHAR2-like [Malus domestica]
FtPinG0004181300.01	1.72	7.78	-2.31	down	60.25	1.41	--	--	uncharacterized protein LOC18448760 [Amborella trichopoda]
FtPinG0004509500.01	2.17	0	4.79	up	0.04	0.04	--	--	retrovirus-related Pol polyprotein from transposon TNT 1-94 [Trifolium pratense]
FtPinG0005327100.01	268.69	56.63	1.94	up	69.23	9.44	--	--	PREDICTED: UDP-glucuronic acid decarboxylase 5 [Beta vulgaris subsp. vulgaris]
FtPinG0000615900.01	692.5	1234.56	-1.08	down	918.54	668.72	--	--	ADP glucose pyrophosphorylase 1 [Theobroma cacao]
FtPinG0007321400.01	7.91	1.06	2.57	up	2.01	10.27	-1.95	down	hypothetical protein F0562_027200 [Nyssa sinensis]
FtPinG0004618100.01	72.66	479.8	-2.13	down	924.13	1592.85	--	--	glucose-1-phosphate adenylyltransferase large subunit 1-like [Chenopodium quinoa]
FtPinG0008431400.01	134.81	22.31	2.31	up	31.4	3.48	--	--	UDP-glucuronic acid decarboxylase 5 [Chenopodium quinoa]
FtPinG0009633700.01	20.96	38.22	-1.07	down	18.83	0.49	2.57	up	hypothetical protein FNV43_RR22075 [Rhamnella rubrinervis]
FtPinG0000267800.01	32.05	11.49	1.21	up	12.08	6.11	--	--	hypothetical protein SOVF_063400 [Spinacia oleracea]
FtPinG0001251300.01	0.61	0.2	1.16	up	0.28	0.45	--	--	alpha-L-arabinofuranosidase 1 [Ricinus communis]
FtPinG0003911400.01	2.96	10.9	-2.1	down	11.89	20.6	--	--	MAPK kinase substrate protein [Tamarix hispida]
FtPinG0002342700.01	324	36.23	2.87	up	50.11	1.99	--	--	chitinase A3, partial [Diospyros kaki]
Fagopyrum_tataricum_newGene_2658	0.02	0.3	-2.83	down	0.16	0.98	--	--	uncharacterized protein LOC110626658 [Manihot esculenta]
FtPinG0008486300.01	25.52	10.51	1	up	8.57	3.5	--	--	hypothetical protein E1A91_D09G183100v1 [Gossypium mustelinum]
FtPinG0007792500.01	6.35	0.86	2.52	up	1.85	0.05	--	--	PREDICTED: probable beta-D-xylosidase 2 [Beta vulgaris subsp. vulgaris]
FtPinG0001250600.01	3.17	0.79	1.68	up	0.6	0.72	--	--	alpha-L-arabinofuranosidase 1 [Ricinus communis]
FtPinG0008844600.01	0.07	1.37	-3.54	down	10.78	11.62	--	--	Chitotriosidase-1 [Morella rubra]
FtPinG0005693800.01	157.05	39.29	1.72	up	49.95	18.31	--	--	UDP-glucuronate decarboxylase [Salvia splendens]
FtPinG0008844200.01	0.4	2.51	-2.66	down	21.32	3.52	--	--	class V chitinase-like [Pistacia vera]
FtPinG0000874100.01	1023.02	417.4	1.02	up	338.72	157.24	--	--	hypothetical protein EZV62_001491 [Acer yangbiense]
FtPinG0007801500.01	0.07	2.29	-2.96	down	0.09	1.24	--	--	PREDICTED: G-type lectin S-receptor-like serine/threonine-protein kinase At1g67520 [Beta vulgaris subsp. vulgaris]
FtPinG0007663800.01	8.63	15.64	-1.12	down	8.51	10.35	--	--	haloacid dehalogenase-like hydrolase domain-containing protein 3 [Punica granatum]
FtPinG0007676800.01	9.14	3.36	1.15	up	3.41	1.03	--	--	Pentatricopeptide repeat-containing protein, mitochondrial [Vitis vinifera]
FtPinG0001250900.01	0	1.06	-5.3	down	0.06	0.11	--	--	alpha-L-arabinofuranosidase 1-like [Chenopodium quinoa]
FtPinG0004261700.01	31.11	8.24	1.63	up	10.09	5.31	--	--	putative beta-D-xylosidase [Hevea brasiliensis]
FtPinG0006254200.01	3.42	1.22	1.19	up	1.52	0.4	--	--	PREDICTED: phospholipase D beta 1 [Beta vulgaris subsp. vulgaris]
FtPinG0004343500.01	1.54	3.53	-1.44	down	1.48	1.57	--	--	phospholipase D zeta 1 isoform X2 [Spinacia oleracea]
FtPinG0003115800.01	3.43	1.04	1.37	up	2.6	1.2	--	--	PREDICTED: lipid phosphate phosphatase 2 isoform X2 [Vitis vinifera]
FtPinG0006451900.01	35.05	5.98	2.26	up	4.34	1.93	--	--	Phospholipid/glycerol acyltransferase [Corchorus capsularis]
FtPinG0004459300.01	14.43	5.01	1.25	up	4.42	2.52	--	--	PREDICTED: glycerophosphodiester phosphodiesterase GDPDL3-like [Pyrus x bretschneideri]
FtPinG0006185600.01	11.26	19.21	-1.03	down	14.9	13.47	--	--	short-chain dehydrogenase RED1 [Vitis riparia]
FtPinG0001125800.01	5.04	1.48	1.47	up	4.96	1.03	--	--	hypothetical protein EUGRSUZ_F03862 [Eucalyptus grandis]
FtPinG0001238400.01	5.77	15.71	-1.67	down	17.47	17.61	--	--	hypothetical protein CDL12_26518 [Handroanthus impetiginosus]
FtPinG0001548700.01	39.91	73.17	-1.13	down	44.21	14.85	1.05	up	phosphomethylethanolamine N-methyltransferase [Hevea brasiliensis]
FtPinG0006858400.01	18.2	0.65	2.76	up	2.81	0.01	--	--	putative Phospholipase C 4 precursor [Tripterygium wilfordii]
FtPinG0007185500.01	6.74	13.9	-1.3	down	29.1	52.37	--	--	synaptotagmin-5-like isoform X1 [Chenopodium quinoa]
FtPinG0001549100.01	181.28	26.96	2.45	up	16.78	0.05	2.61	up	phosphomethylethanolamine N-methyltransferase-like isoform X1 [Cynara cardunculus var. scolymus]
FtPinG0005775900.01	5.23	10.28	-1.23	down	11.67	19.23	--	--	unnamed protein product [Prunus armeniaca]
FtPinG0003248200.01	12.86	55.41	-2.11	down	145.27	196.09	--	--	non-specific phospholipase C4-like [Coffea arabica]
FtPinG0008312700.01	0.58	3.07	-2.39	down	3.94	6.43	--	--	Glycerophosphodiester phosphodiesterase GDPD1, chloroplastic [Ananas comosus]
FtPinG0007955900.01	5.48	1.18	1.87	up	2.42	0.38	--	--	non-specific phospholipase C4-like [Chenopodium quinoa]
FtPinG0004915700.01	66.73	27.44	1.01	up	22.68	4.34	--	--	PREDICTED: DAG protein, chloroplastic [Beta vulgaris subsp. vulgaris]
FtPinG0002316700.01	0.13	2.92	-4.19	down	0.09	0.59	--	--	phospholipase A1-IIgamma-like [Chenopodium quinoa]
FtPinG0001128300.01	0.55	0.16	1.34	up	0.18	0.12	--	--	Phospholipase D beta 1 isoform 1 [Tripterygium wilfordii]
FtPinG0003249200.01	1.27	0.47	1.03	up	0.89	0.36	--	--	phospholipase A1-IIdelta-like [Spinacia oleracea]
FtPinG0005893800.01	22.37	48.75	-1.38	down	43.25	53.36	--	--	uncharacterized protein LOC110735007 [Chenopodium quinoa]
FtPinG0005892800.01	10.2	20.57	-1.26	down	15.55	14.59	--	--	uncharacterized protein LOC110735007 [Chenopodium quinoa]
FtPinG0008173000.01	0.54	58.16	-6.8	down	5.83	0.75	--	--	uncharacterized protein At3g03773-like isoform X1 [Chenopodium quinoa]
FtPinG0006709800.01	6.57	2.41	1.13	up	4.52	2.39	--	--	uncharacterized protein LOC110735007 [Chenopodium quinoa]
FtPinG0009495000.01	26.15	6.91	1.63	up	3.42	0.13	--	--	lipoxygenase [Camellia fraterna]
Fagopyrum_tataricum_newGene_816	1.5	5.17	-1.92	down	2.15	1.44	--	--	unnamed protein product [Microthlaspi erraticum]
FtPinG0008408200.01	9.1	16.53	-1.12	down	17.82	37.1	--	--	lipoxygenase [Vitis vinifera]
FtPinG0004590200.01	7.4	13.38	-1.12	down	8.29	13.04	--	--	probable acyl-activating enzyme 17, peroxisomal isoform X2 [Chenopodium quinoa]
FtPinG0005531500.01	0.47	4.68	-3.39	down	3.95	2.47	--	--	PREDICTED: glutamine synthetase nodule isozyme [Tarenaya hassleriana]
FtPinG0008872600.01	0.56	1.62	-1.66	down	0.82	1.28	--	--	HAD-superfamily hydrolase [Cinnamomum micranthum f. kanehirae]
FtPinG0009366300.01	44.17	16.04	1.19	up	15.87	1.57	1.97	up	PREDICTED: glutamine synthetase leaf isozyme, chloroplastic [Nelumbo nucifera]
FtPinG0007338300.01	0.75	2.09	-1.69	down	0.42	0.06	--	--	PREDICTED: probable L-type lectin-domain containing receptor kinase S.7 [Beta vulgaris subsp. vulgaris]
FtPinG0009361100.01	3.74	11.7	-1.86	down	11.03	17.89	--	--	Acyl-activating enzyme 1, peroxisomal like [Actinidia chinensis var. chinensis]
FtPinG0003753100.01	7.39	120.48	-2.96	down	104.31	160.13	--	--	isocitrate lyase [Morus notabilis]
FtPinG0009594600.01	153.01	16.8	2.87	up	99.47	91.09	--	--	RecName: Full=Isocitrate lyase; Short=ICL; AltName: Full=Isocitrase; AltName: Full=Isocitratsysase [Cucumis sativus]
FtPinG0008475000.01	21.27	43.62	-1.3	down	69.43	108.56	--	--	oxalate--CoA ligase [Coffea eugenioides]
FtPinG0000472200.01	0.75	1.73	-1.28	down	2.02	1.89	--	--	sufE-like protein 2, chloroplastic [Chenopodium quinoa]
FtPinG0002905100.01	3.86	43.33	-3.05	down	20.86	9.79	--	--	UDP-glycosyltransferase 76F1-like [Quercus suber]
FtPinG0005658800.01	0.78	2.62	-1.86	down	1.26	1.29	--	--	Cytokinin oxidase [Trema orientale]
FtPinG0003322600.01	3.51	46.4	-3.39	down	37.99	44.33	--	--	UGT85AD1 [Fagopyrum tataricum]
FtPinG0002907500.01	0.9	7.15	-2.49	down	3.16	1.78	--	--	UDP-glycosyltransferase 76B1-like isoform X2 [Citrus sinensis]
FtPinG0004977200.01	4.86	62.59	-3.22	down	87	148.07	--	--	hypothetical protein FNV43_RR25745 [Rhamnella rubrinervis]
FtPinG0005613800.01	5.55	25.36	-2.24	down	32.08	56.66	--	--	cytokinin dehydrogenase 5 isoform X1 [Jatropha curcas]
FtPinG0008935100.01	3.46	0.87	1.62	up	1.29	0.46	--	--	PREDICTED: UDP-glycosyltransferase 76F1 isoform X2 [Vitis vinifera]
FtPinG0009793000.01	6.61	2.62	1.04	up	2.75	0.5	--	--	UDP-glycosyltransferase 76B1-like [Solanum lycopersicum]
FtPinG0002075400.01	0.01	1.16	-4.99	down	3.9	1.71	--	--	sesquiterpene synthase, partial [Persicaria minor]
FtPinG0005210300.01	4.33	0.51	2.6	up	1.41	0.36	--	--	(-)-germacrene D synthase-like [Vitis riparia]
FtPinG0002077300.01	0.01	2.41	-6.07	down	0.11	0.77	--	--	sesquiterpene synthase, partial [Persicaria minor]
FtPinG0006688900.01	2.68	9.83	-2.09	down	4.65	3.27	--	--	uncharacterized protein LOC114717775 isoform X2 [Prosopis alba]
FtPinG0007062400.01	33.46	57.26	-1.03	down	58.59	97.72	--	--	cytochrome b-c1 complex subunit 8-like [Sesamum indicum]
FtPinG0006586600.01	76.5	14.2	2.11	up	10.32	0.47	--	--	omega-hydroxypalmitate O-feruloyl transferase-like [Chenopodium quinoa]
FtPinG0003080000.01	0.04	1.23	-4.12	down	0.29	0.14	--	--	p-coumarate 3-hydroxylase [Fagopyrum tataricum]
FtPinG0005834200.01	14.04	5.71	1.01	up	4.93	2.12	--	--	4-coumarate--CoA ligase-like 9 [Pistacia vera]
FtPinG0008501400.01	0.76	2.29	-1.7	down	15.11	9.06	--	--	polygalacturonase inhibitor-like [Cucurbita pepo subsp. pepo]
FtPinG0006020500.01	3.18	6.02	-1.16	down	9.32	16.49	--	--	peroxidase 21 [Morus notabilis]
FtPinG0004302800.01	1.46	9.18	-2.42	down	69.13	13.63	--	--	caffeic acid 3-O-methyltransferase 1-like [Rhodamnia argentea]
FtPinG0007261700.01	0.36	3.46	-3.22	down	5.81	5.53	--	--	hypothetical protein F2Q68_00022353 [Brassica cretica]
FtPinG0004023800.01	1.32	0.34	1.55	up	0.5	0.18	--	--	berberine bridge enzyme-like 21 [Chenopodium quinoa]
FtPinG0001048600.01	283.57	99.79	1.23	up	80.62	129.89	-1.09	down	hypothetical protein JCGZ_25939 [Jatropha curcas]
FtPinG0003454000.01	58.7	6.37	2.89	up	16.73	4.64	--	--	PREDICTED: spermidine hydroxycinnamoyl transferase [Tarenaya hassleriana]
FtPinG0006191400.01	3.45	8.36	-1.51	down	10.52	19.21	--	--	Ferulic acid 5-hydroxylase 1 [Theobroma cacao]
FtPinG0005958500.01	15.88	3.97	1.66	up	18.36	1.51	--	--	probable caffeoyl-CoA O-methyltransferase At4g26220 [Vigna unguiculata]
FtPinG0007516000.01	31.84	7.63	1.77	up	12.62	0.94	--	--	caffeic acid 3-O-methyltransferase-like [Momordica charantia]
FtPinG0007796800.01	23.31	3.45	2.44	up	5.1	0.8	--	--	peroxidase P7-like [Chenopodium quinoa]
FtPinG0002448300.01	249.07	3.84	5.43	up	87.83	2.48	--	--	peroxidase P7-like isoform X1 [Camellia sinensis]
FtPinG0008358100.01	0.1	3.45	-3.27	down	0.62	5.06	--	--	UGT73BE5 [Fagopyrum tataricum]
FtPinG0004289500.01	6.05	1.34	1.85	up	1.68	0.19	--	--	UGT73BE5 [Fagopyrum tataricum]
FtPinG0000865800.01	3.01	0.35	2.55	up	0.24	0.07	--	--	hypothetical protein F2P56_031039, partial [Juglans regia]
FtPinG0009324600.01	201.31	81.88	1.03	up	110.74	64.75	--	--	PREDICTED: caffeic acid 3-O-methyltransferase [Beta vulgaris subsp. vulgaris]
FtPinG0007978200.01	284.33	88.34	1.41	up	99.41	52.7	--	--	PREDICTED: caffeoyl-CoA O-methyltransferase 5 [Tarenaya hassleriana]
FtPinG0001671900.01	164.29	313.61	-1.18	down	133.28	54.96	--	--	hypothetical protein F2Q68_00038082 [Brassica cretica]
FtPinG0002821200.01	99.5	34.13	1.27	up	43.03	13.07	--	--	caffeoylshikimate esterase [Vitis riparia]
FtPinG0009273100.01	51.33	17.49	1.27	up	30.71	21.25	--	--	caffeoylshikimate esterase-like [Spinacia oleracea]
FtPinG0003306200.01	340.2	94.08	1.57	up	67.75	9.35	--	--	hypothetical protein FH972_016026 [Carpinus fangiana]
FtPinG0003900700.01	105.67	42.74	1.03	up	52.64	32.8	--	--	phenylalanine ammonia-lyase [Fagopyrum esculentum]
FtPinG0006420900.01	13.24	4.58	1.22	up	6.07	3.07	--	--	PREDICTED: cationic peroxidase 1-like [Nelumbo nucifera]
FtPinG0006866000.01	27.59	1.19	4.15	up	21.72	3.29	2.24	up	cinnamoyl-CoA reductase 1-like protein [Cinnamomum micranthum f. kanehirae]
FtPinG0005620900.01	21.69	46.84	-1.37	down	30.32	26.88	--	--	hypothetical protein F0562_035719 [Nyssa sinensis]
FtPinG0004584900.01	3.08	1.11	1.08	up	2.1	0.46	--	--	UGT89G2L [Fagopyrum tataricum]
FtPinG0003455500.01	0.01	2.06	-5.65	down	1.3	2.21	--	--	coniferyl alcohol acyltransferase [Petunia x hybrida]
FtPinG0008631700.01	0.67	41.19	-3.9	down	89.06	100.02	--	--	cinnamoyl-CoA reductase-like SNL6 isoform X2 [Syzygium oleosum]
FtPinG0003712900.01	3.03	9.05	-1.79	down	4.76	2.44	--	--	PREDICTED: peroxidase 46-like [Gossypium arboreum]
FtPinG0009459200.01	160.83	21.08	2.5	up	65.5	1.26	--	--	peroxidase 64-like [Chenopodium quinoa]
FtPinG0000929100.01	42.36	3.64	3.21	up	11.61	0.11	--	--	Plant peroxidase [Corchorus olitorius]
FtPinG0007326000.01	10.52	43.66	-2.28	down	70.78	132.68	--	--	UGT95D1 [Fagopyrum tataricum]
FtPinG0008357900.01	0.14	1.75	-1.99	down	0.44	1.45	--	--	UGT73BE5 [Fagopyrum tataricum]
FtPinG0005075100.01	2.73	37.11	-3.99	down	8.71	10.05	--	--	UDP-glycose: glycosyltransferase UGT89D6 [Fagopyrum esculentum]
FtPinG0000754200.01	53.98	117.35	-1.37	down	165.16	233.9	--	--	alcohol dehydrogenase [Rheum australe]
FtPinG0001516600.01	38.67	15.63	1.03	up	7.28	0.76	--	--	peroxidase domain-containing protein [Cephalotus follicularis]
FtPinG0003079800.01	76.69	22.42	1.49	up	36.14	11.79	--	--	p-coumarate 3-hydroxylase [Fagopyrum tataricum]
FtPinG0001357400.01	12.44	21.92	-1.08	down	10.39	9.24	--	--	cinnamoyl-CoA reductase-like SNL6 isoform X1 [Camellia sinensis]
FtPinG0004087700.01	5.05	19.15	-1.97	down	70.81	106.29	--	--	hypothetical protein F0562_002668 [Nyssa sinensis]
FtPinG0005726500.01	17.25	2.18	2.62	up	3.79	0.21	--	--	UDP-glycosyltransferase 90A1-like [Camellia sinensis]
FtPinG0001343000.01	11.3	0.16	5.47	up	1.63	0.06	--	--	PREDICTED: spermidine hydroxycinnamoyl transferase [Vitis vinifera]
FtPinG0004455300.01	5.06	10.73	-1.32	down	10.7	14.85	--	--	PREDICTED: cinnamoyl-CoA reductase 1 [Brassica oleracea var. oleracea]
FtPinG0007183800.01	13.48	5	1.14	up	3.41	0.48	--	--	beta-glucosidase 12-like [Herrania umbratica]
FtPinG0009077500.01	88.88	32.18	1.19	up	63.49	43.77	--	--	cinnamyl alcohol dehydrogenase [Populus tomentosa]
FtPinG0002877900.01	4.95	0.31	2.34	up	1.42	6.11	--	--	berberine bridge enzyme-like 3 [Spinacia oleracea]
FtPinG0005713400.01	42.44	110.06	-1.64	down	61.71	65.81	--	--	phenylalanine ammonia lyase [Polygonum cuspidatum]
FtPinG0007103800.01	325.94	104.61	1.36	up	99.18	33.68	--	--	PREDICTED: aldehyde dehydrogenase family 2 member C4 [Beta vulgaris subsp. vulgaris]
FtPinG0002673600.01	4.29	78.4	-3.72	down	63.8	82.21	--	--	feruloyl CoA ortho-hydroxylase 1-like [Ziziphus jujuba]
FtPinG0005726700.01	8.62	0.15	3.88	up	1.1	0.04	--	--	UDP-glycosyltransferase 90A1-like [Camellia sinensis]
FtPinG0005869600.01	288.42	71.95	1.72	up	138.18	49.75	--	--	caffeoyl-CoA O-methyltransferase [Cannabis sativa]
FtPinG0003298500.01	3.24	27.32	-3.28	down	3.81	11.31	-1.67	down	UDP-glucose glucosyltransferase [Rheum palmatum]
FtPinG0005774000.01	67.89	0.99	5.26	up	13.43	0.05	--	--	peroxidase 64-like [Chenopodium quinoa]
FtPinG0001343400.01	25.04	1.11	4.11	up	5.13	0.36	--	--	Transferase domain-containing protein [Cephalotus follicularis]
FtPinG0008292000.01	1.84	7.31	-2.18	down	9.09	13.38	--	--	PREDICTED: peroxidase 20 [Vitis vinifera]
FtPinG0007637400.01	1.97	0.09	3.27	up	0.52	0.02	--	--	hydroxycinnamoyl-coenzyme A quinate transperase [Fagopyrum tataricum]
FtPinG0002748600.01	30.62	61.66	-1.27	down	37.44	41.17	--	--	peroxidase 43-like [Prosopis alba]
FtPinG0002663500.01	72.11	13.22	2.15	up	87.95	2.8	--	--	Peroxidase 73 [Hibiscus syriacus]
FtPinG0009113300.01	26.54	5.51	1.97	up	8.61	0.44	--	--	PREDICTED: spermidine hydroxycinnamoyl transferase [Vitis vinifera]
FtPinG0006420000.01	495.75	141.92	1.52	up	190.95	59.75	--	--	unnamed protein product, partial [Brassica oleracea]
FtPinG0000790100.01	8.08	1.15	2.43	up	2.25	1.96	--	--	PREDICTED: cinnamoyl-CoA reductase 1 [Nelumbo nucifera]
FtPinG0008708600.01	191.08	78.6	1.01	up	103.7	46.1	--	--	cinnamoyl-CoA reductase 1-like [Chenopodium quinoa]
FtPinG0001023800.01	7.04	16.57	-1.48	down	35.51	56.95	--	--	PREDICTED: vacuolar-sorting receptor 1-like isoform X2 [Nicotiana attenuata]
FtPinG0008035100.01	0.88	2.22	-1.45	down	1.84	2.11	--	--	PREDICTED: codeine O-demethylase [Beta vulgaris subsp. vulgaris]
FtPinG0002096000.01	3.94	12.02	-1.83	down	6.95	6.46	--	--	probable 2-oxoglutarate-dependent dioxygenase At5g05600 [Chenopodium quinoa]
FtPinG0000551900.01	102.21	229.49	-1.43	down	138.23	101	--	--	chalcone synthase [Fagopyrum tataricum]
FtPinG0003701300.01	0.04	3.94	-2.03	down	6.7	1.85	--	--	resveratrol synthase [Fagopyrum tataricum]
FtPinG0006940000.01	13.21	23.41	-1.09	down	12.21	9.86	--	--	PREDICTED: flavonoid 3',5'-hydroxylase 2 [Vitis vinifera]
FtPinG0007053500.01	0.42	4.34	-3.27	down	7.6	7.56	--	--	PREDICTED: beta-D-glucosyl crocetin beta-1,6-glucosyltransferase-like [Capsicum annuum]
FtPinG0003701500.01	0.04	2.28	-2.13	down	2.31	0.64	--	--	resveratrol synthase [Fagopyrum tataricum]
FtPinG0004171600.01	2.05	0.27	2.2	up	0.5	0.18	--	--	dihydroflavonol 4-reductase [Fagopyrum esculentum subsp. esculentum]
FtPinG0006907100.01	80.08	330.75	-2.29	down	168.18	122.4	--	--	flavonol synthase [Fagopyrum tataricum]
FtPinG0002353900.01	49.46	98.88	-1.27	down	37.61	16.02	--	--	flavonoid 3'-hydroxylase, partial [Fagopyrum esculentum]
FtPinG0008001300.01	7.2	1.31	2.13	up	3.15	2.45	--	--	PREDICTED: vacuolar-sorting receptor 7 [Beta vulgaris subsp. vulgaris]
FtPinG0008131000.01	73.46	275.5	-2.17	down	89.26	83.18	--	--	chalcone synthase 3 [Fagopyrum tataricum]
FtPinG0002428800.01	7.56	38.44	-2.21	down	29.93	34.79	--	--	putative leucoanthocyanidin reductase [Fagopyrum esculentum]
FtPinG0000551600.01	115.41	254.03	-1.4	down	153.14	111.66	--	--	chalcone synthase [Fagopyrum tataricum]
FtPinG0001046000.01	3.41	0.29	2.65	up	1.01	0	--	--	alcohol dehydrogenase-like protein, partial [Genlisea aurea]
FtPinG0006286000.01	68.95	123.46	-1.1	down	122.87	111.6	--	--	vacuolar-sorting receptor 4-like [Spinacia oleracea]
FtPinG0000511500.01	0	1.96	-5.54	down	6.63	2.73	--	--	PREDICTED: vestitone reductase-like [Vitis vinifera]
FtPinG0002518700.01	0.58	2.95	-2.5	down	8.23	3.67	--	--	cytochrome P450 81B80 [Fallopia sachalinensis]
FtPinG0003192300.01	9.42	35.73	-2.15	down	54.48	67.59	--	--	cytochrome P450 81AG1 [Fallopia sachalinensis]
FtPinG0009072200.01	0.1	8.85	-2.41	down	5.4	6.4	--	--	UGT79J1 [Fagopyrum tataricum]
FtPinG0009431800.01	24.78	224.06	-2.82	down	69.93	64.45	--	--	UGT79like [Fagopyrum tataricum]
FtPinG0009071200.01	0.37	15.73	-2.83	down	24.15	52.79	--	--	UGT79J1 [Fagopyrum tataricum]
FtPinG0008382900.01	10.22	37.32	-1.93	down	9.15	0.75	2.36	up	hypothetical protein CMV_015755 [Castanea mollissima]
Fagopyrum_tataricum_newGene_2029	1.84	0.15	2.74	up	0.5	0.01	--	--	PREDICTED: tropinone reductase homolog At1g07440-like [Prunus mume]
FtPinG0009651100.01	1.5	0.43	1.47	up	0.54	0.14	--	--	PREDICTED: LOW QUALITY PROTEIN: uncharacterized protein LOC105117228 [Populus euphratica]
FtPinG0007431500.01	212.72	81.46	1.1	up	37.6	0.16	--	--	dirigent protein 23-like [Spinacia oleracea]
FtPinG0003619600.01	26.24	3.99	2.35	up	5.74	1.17	--	--	transcription repressor OFP7-like [Populus alba]
FtPinG0004647600.01	1.83	0.29	2.15	up	0.62	0.19	--	--	pyruvate kinase, cytosolic isozyme [Momordica charantia]
FtPinG0006448700.01	1.64	20.96	-2.94	down	69.85	113.07	--	--	PREDICTED: ATP-dependent 6-phosphofructokinase 2 [Theobroma cacao]
FtPinG0001125200.01	35.2	4.97	2.39	up	6.77	0.49	--	--	probable 6-phosphogluconolactonase 4, chloroplastic [Morus notabilis]
FtPinG0000136000.01	2.24	0.87	1.01	up	0.62	0.48	--	--	glyceraldehyde-3-phosphate dehydrogenase [Populus maximowiczii x Populus nigra]
FtPinG0009307900.01	32.39	12.42	1.11	up	13.16	5.49	--	--	PREDICTED: probable ribose-5-phosphate isomerase 2 [Beta vulgaris subsp. vulgaris]
FtPinG0002549200.01	660.57	1477.56	-1.28	down	1116.79	681.8	--	--	fructose-bisphosphate aldolase 6, cytosolic [Olea europaea var. sylvestris]
FtPinG0007047000.01	2.13	8.34	-2.2	down	20.04	46.77	--	--	pyruvate kinase 1, cytosolic-like [Quercus lobata]
FtPinG0005879100.01	1.43	2.41	-1.01	down	2.07	1.84	--	--	NADP-dependent malic enzyme, partial [Amaranthus tricolor]
FtPinG0008142100.01	11.3	41.16	-2.11	down	10.09	7.06	--	--	phosphoenolpyruvate carboxylase [Hylocereus undatus]
FtPinG0005240400.01	0.83	0.28	1.2	up	0.31	0.38	--	--	phosphoenolpyruvate carboxylase 4-like [Hevea brasiliensis]
FtPinG0001465000.01	4.08	12.26	-1.85	down	5.48	5.02	--	--	hypothetical protein PRUPE_1G146600 [Prunus persica]
FtPinG0005844900.01	7.41	15.23	-1.29	down	36.23	68.74	--	--	succinate dehydrogenase 2-3 [Prunus dulcis]
FtPinG0008470300.01	0.62	2.08	-1.95	down	2.43	9.92	--	--	pyruvate, phosphate dikinase, chloroplastic [Manihot esculenta]
FtPinG0006528900.01	22.29	8	1.2	up	9.51	1.28	1.85	up	Fructose-1,6-bisphosphatase, active site-containing protein [Cynara cardunculus var. scolymus]
FtPinG0009056300.01	1.11	18.48	-3.75	down	107.15	229.75	--	--	PREDICTED: NADP-dependent malic enzyme [Beta vulgaris subsp. vulgaris]
FtPinG0007654500.01	1.6	23.26	-3.77	down	32.69	46.35	--	--	2,3-bisphosphoglycerate-independent phosphoglycerate mutase [Ziziphus jujuba]
FtPinG0007291200.01	24.52	9.1	1.15	up	7.51	1.28	--	--	PREDICTED: pyruvate kinase 1, cytosolic isoform X1 [Vitis vinifera]
FtPinG0001066500.01	6.47	1.03	2.25	up	1.09	0.3	--	--	isocitrate dehydrogenase [Striga asiatica]
FtPinG0004235500.01	22.82	80.79	-2.08	down	36.4	38.59	--	--	hypothetical protein SOVF_111540 [Spinacia oleracea]
FtPinG0005110300.01	10.05	1.94	2.04	up	6.63	4.09	--	--	hypothetical protein DKX38_005931 [Salix brachista]
FtPinG0000570800.01	47.32	16.27	1.27	up	15.38	2.09	--	--	PREDICTED: LL-diaminopimelate aminotransferase, chloroplastic [Populus euphratica]
FtPinG0002335000.01	2.05	0.25	2.57	up	0.77	0.35	--	--	probable arabinosyltransferase ARAD1 [Chenopodium quinoa]
FtPinG0006311400.01	28.66	96.86	-2.02	down	26.95	48.1	-1.09	down	hypothetical protein F0562_029405 [Nyssa sinensis]
FtPinG0003223000.01	5.37	1.28	1.78	up	2.32	1.39	--	--	glutamate synthase 1 [NADH], chloroplastic isoform X1 [Vitis riparia]
FtPinG0000486100.01	1089.65	2827.62	-1.51	down	1697.16	1243.45	--	--	uncharacterized protein LOC100807342 [Glycine max]
FtPinG0005879400.01	3.05	0.88	1.41	up	1.43	0.98	--	--	asparagine synthetase [glutamine-hydrolyzing] 1 [Arachis duranensis]
FtPinG0000570600.01	4.47	22.82	-2.55	down	5.63	1.12	--	--	LL-diaminopimelate aminotransferase, chloroplastic-like [Chenopodium quinoa]
FtPinG0005708200.01	32.99	66.43	-1.26	down	53.66	92.07	--	--	PREDICTED: aminotransferase ALD1-like isoform X2 [Prunus mume]
FtPinG0004412500.01	50.69	4.66	2.98	up	9.86	0	--	--	bifunctional 3-dehydroquinate dehydratase/shikimate dehydrogenase, chloroplastic-like isoform X1 [Quercus suber]
FtPinG0003491500.01	47.73	84.5	-1.07	down	45.51	25.37	--	--	pyruvate kinase isozyme A, chloroplastic-like [Spinacia oleracea]
FtPinG0008678200.01	17.36	6.91	1.05	up	24.95	20.44	--	--	bifunctional 3-dehydroquinate dehydratase/shikimate dehydrogenase, chloroplastic-like [Lactuca sativa]
FtPinG0008133700.01	0.38	2.35	-2.79	down	14.01	2.6	--	--	pleiotropic drug resistance protein 1 [Spinacia oleracea]
FtPinG0006920200.01	0.9	2.95	-1.92	down	2.17	3.23	--	--	ABC transporter G family member 25 [Vitis riparia]
FtPinG0001849000.01	7.26	13.32	-1.14	down	18.61	11.24	--	--	pleiotropic drug resistance protein 1 [Spinacia oleracea]
FtPinG0002696700.01	4.35	13.59	-1.89	down	7.77	4.96	--	--	ABC transporter G family member 5 [Spinacia oleracea]
FtPinG0001545100.01	0.85	2.61	-1.83	down	2.19	1.11	--	--	PREDICTED: ABC transporter G family member 24 isoform X1 [Beta vulgaris subsp. vulgaris]
FtPinG0003821400.01	2.29	5.69	-1.56	down	1.18	0.09	--	--	PREDICTED: ABC transporter G family member 20 [Beta vulgaris subsp. vulgaris]
FtPinG0001562300.01	0.31	3.82	-3.43	down	1.19	0.02	--	--	protein SRG1-like [Vitis riparia]
FtPinG0001965300.01	7.92	22.84	-1.77	down	39.1	58.04	--	--	STAR1 [Fagopyrum esculentum]
FtPinG0008134300.01	0.23	0.99	-2.14	down	6.84	1.43	--	--	LOW QUALITY PROTEIN: pleiotropic drug resistance protein 1-like [Prosopis alba]
Fagopyrum_tataricum_newGene_4385	1.22	2.72	-1.17	down	0.55	1.56	-1.72	down	PREDICTED: putative ABC transporter C family member 15 [Nelumbo nucifera]
FtPinG0007088600.01	0.48	1.22	-1.56	down	0.5	0.42	--	--	ABC transporter B family member 15-like isoform X1 [Punica granatum]
FtPinG0001831000.01	8.31	3.4	1.01	up	3.11	1.21	--	--	hypothetical protein EZV62_003580 [Acer yangbiense]
FtPinG0008924300.01	2.5	4.32	-1.04	down	3.24	3.24	--	--	ABC transporter G family member 22 isoform X1 [Pistacia vera]
FtPinG0006322800.01	9.82	17.21	-1.08	down	5.69	1.38	--	--	ABC transporter G family member 8 [Lactuca sativa]
FtPinG0004687400.01	16.39	55.22	-2	down	74.12	122.66	--	--	ABC transporter C family member 4 [Vitis riparia]
FtPinG0005457100.01	4.29	1.09	1.67	up	1.43	0.88	--	--	hypothetical protein F0562_012153 [Nyssa sinensis]
FtPinG0000887400.01	0.9	19.4	-4.52	down	1.62	7.64	-2.26	down	protein SRG1-like [Chenopodium quinoa]
FtPinG0005659600.01	3.86	6.89	-1.09	down	4.66	3.76	--	--	hypothetical protein FH972_007485 [Carpinus fangiana]
FtPinG0003670200.01	0.12	0.3	-1.45	down	0.16	0.11	--	--	pleiotropic drug resistance protein 2-like isoform X2 [Juglans regia]
FtPinG0005582100.01	0.95	1.64	-1.02	down	1.5	1.61	--	--	PREDICTED: ABC transporter A family member 7 [Beta vulgaris subsp. vulgaris]
FtPinG0005794800.01	0.17	1.24	-2.86	down	0.52	0.24	--	--	hypothetical protein F2P56_011998 [Juglans regia]
FtPinG0006603600.01	5.08	11.79	-1.46	down	4.15	2.38	--	--	Oxoglutarate/iron-dependent dioxygenase [Corchorus olitorius]
FtPinG0005717800.01	0.3	0.92	-1.65	down	2.59	4.22	--	--	LOW QUALITY PROTEIN: ABC transporter G family member 6-like [Chenopodium quinoa]
FtPinG0008133900.01	0.16	0.46	-1.63	down	2.96	0.56	--	--	pleiotropic drug resistance protein 1 [Spinacia oleracea]
FtPinG0000378900.01	1.61	3.79	-1.48	down	5.32	3.72	--	--	multidrug resistance 16 [Sesuvium portulacastrum]
FtPinG0008027600.01	18.84	34.13	-1.12	down	35.36	42.69	--	--	ABC transporter C family member 5-like [Spinacia oleracea]
FtPinG0004466700.01	3.58	3.64	--	--	2.35	0.35	2.02	up	putative pectate lyase 8 [Dorcoceras hygrometricum]
Fagopyrum_tataricum_newGene_5416	18.58	1.96	3.05	up	14.24	2.27	2.09	up	hypothetical protein FNV43_RR23572 [Rhamnella rubrinervis]
FtPinG0003576400.01	45.81	47.89	--	--	32.06	109.17	-2	down	hypothetical protein F0562_019491 [Nyssa sinensis]
FtPinG0003591900.01	27.46	29.86	--	--	56.09	159.71	-1.56	down	protein EXORDIUM-like [Prosopis alba]
FtPinG0004702600.01	1.05	6.86	-2.81	down	0.82	3.05	-1.88	down	hypothetical protein F0562_006499 [Nyssa sinensis]
FtPinG0005509700.01	5.82	3.88	--	--	3.44	8.84	-1.47	down	PREDICTED: siroheme synthase [Capsicum annuum]
FtPinG0003119500.01	4.71	4.21	--	--	2.13	3.38	-1.05	down	PREDICTED: glutamine--tRNA ligase isoform X2 [Vitis vinifera]
FtPinG0003182500.01	1.08	0.98	--	--	0.43	1.07	-1.57	down	unnamed protein product, partial [Vitis vinifera]
FtPinG0007567900.01	42.11	57.11	--	--	17.15	3.31	1.77	up	protein SRG1-like [Herrania umbratica]
FtPinG0009272700.01	7.09	8.81	--	--	8.59	20.52	-1.49	down	ABC transporter G family member 6-like [Pistacia vera]
FtPinG0007158900.01	1.64	3.34	-1.26	down	1.19	0.49	--	--	anthranilate synthase alpha subunit 2, chloroplastic-like [Punica granatum]
FtPinG0004246300.01	7.61	2.84	1.11	up	2.97	0.45	--	--	putative tryptophan synthase alpha-subunit [Persicaria tinctoria]
FtPinG0005033700.01	3.58	6.54	-1.09	down	3.86	2.8	--	--	argininosuccinate lyase, chloroplastic-like [Dorcoceras hygrometricum]
FtPinG0000372500.01	13.02	4.79	1.12	up	6.37	12.5	--	--	protein SULFUR DEFICIENCY-INDUCED 1-like [Chenopodium quinoa]

## Sheet: Table S7
Supplementary table 7 Primer sequences for qRT-PCR.
Gene ID	Forward Primer	Reverse Primer
FtPinG0001608400.01	CGTGCTGTTCGAGAGACCTT	CTGGTCGGAGGCTTGAAGTT
FtPinG0008315000.01	CTACACATCCCCCTTGGCTC	ACGTGCCGACGACTTGATAG
FtPinG0007049900.01	GGAGTTCATCAACGGCGGTA	GGGTGCTTCCGTAGTAGCTC
FtPinG0009366300.01	TGAGCCGATTCCGACAAACA	GGACCAGGGTATGCTCCAAC
FtPinG0006311400.01	TGGTGCAATCTCCGCCATAG	TCATCGCTTTTCCTCCCACC
FtPinG0005926500.01	TACCGAAGTCGGCAGTTGAC	ACTCTCGGCTAACTCTCCGT
FtPinG0009314000.01	AGATCAAGCTTGCCACGTCA	TTTTGTGGGACCCGATCCAG
FtPinG0006498900.01	ACCGTCGTTCGTGTTCTCCT	CTGAGCTAGGTCGGGTGAAGA
FtPinG0000887400.01	TTCCCGTCATCGACGTTCAG	GCCGTGTGCCGATACTTCTT
FtPinG0004378100.01	CCAAAGGGCATACCAGAGGG	AGCGACCAAGAACTGAACGG
FtPinG0006503600.01	CCAGGTCCGATTGTTTAGCCT	ATTGCCATGCCAAGAGAGACA
FtPinG0007633500.01	CGCCGGCATCTCTCTTGTAT	GAATGGCCTTCGTCGTGGTA
qFtH3	GAAATTCGCAAGTACCAGAAGAG	CCAACAAGGTATGCCTCAGC
